# Supplementary material for: Voice over: Audio-visual congruency and content recall in the gallery setting
Source: PLoS One. 2017 Jun 21;12(6):e0177622. doi: 10.1371/journal.pone.0177622 (PMC5479534; doi:10.1371/journal.pone.0177622)
Supplement: S1 File — (XLSX) [file pone.0177622.s005.xlsx]

## Sheet: Simplified
Response ID	Track	Congruency	# Correct	V	A	AV			Response ID	Track	Congruency	# Correct	V	A	AV			Response ID	Track	Congruency	# Correct	V	A	AV			Response ID	Track	Congruency	# Correct	V	A	AV			Response ID	Track	Congruency	# Correct	V	A	AV			Response ID	Track	Congruency	# Correct	V
9	01_3_female.mp3	8	6	2	2	2	5		9	02_3_female.mp3	9	5	2	1	2	8		9	09_3_male.mp3	9	6	2	2	2	6		9	10_1_male.mp3	9	5	2	2	1	3		9	03_1_female.mp3	9	6	2	2	2	1		9	04_1_female.mp3	5	5	2
10	01_3_male.mp3	10	5	2	2	1	6		10	02_1_female.mp3	10	6	2	2	2	4		10	09_3_female.mp3	10	5	2	1	2	5		10	10_3_male.mp3	7	4	2	1	1	7		10	03_1_female.mp3	10	4	2	0	2	1		10	04_3_female.mp3	10	6	2
11	01_3_male.mp3	10	6	2	2	2	6		11	02_3_male.mp3	8	6	2	2	2	7		11	09_1_male.mp3	3	6	2	2	2	2		11	10_1_female.mp3	1	3	2	0	1	4		11	03_3_female.mp3	7	5	2	1	2	5		11	04_1_male.mp3	9	6	2
12	01_1_female.mp3	9	6	2	2	2	1		12	02_1_female.mp3	1	5	2	1	2	4		12	09_1_male.mp3	0	5	2	1	2	2		12	10_3_male.mp3	8	6	2	2	2	7		12	03_3_male.mp3	7	5	2	2	1	6		12	04_3_female.mp3	5	6	2
13	01_3_female.mp3	9	5	2	1	2	5		13	02_1_female.mp3	7	6	2	2	2	4		13	09_1_female.mp3	8	5	2	1	2	1		13	10_1_male.mp3	7	5	2	1	2	3		13	03_3_male.mp3	7	6	2	2	2	6		13	04_3_female.mp3	8	4	2
14	01_3_female.mp3	10	5	2	1	2	5		14	02_3_female.mp3	3	5	2	1	2	8		14	09_3_male.mp3	10	6	2	2	2	6		14	10_3_male.mp3	8	5	2	1	2	7		14	03_1_male.mp3	9	6	2	2	2	2		14	04_1_male.mp3	8	6	2
15	01_3_male.mp3	9	4	2	1	1	6		15	02_1_female.mp3	5	4	2	0	2	4		15	09_1_female.mp3	10	5	2	1	2	1		15	10_1_male.mp3	8	5	2	2	1	3		15	03_3_female.mp3	7	5	2	1	2	5		15	04_3_female.mp3	6	6	2
16	01_3_male.mp3	7	6	2	2	2	6		16	02_3_male.mp3	10	6	2	2	2	7		16	09_1_female.mp3	8	4	2	0	2	1		16	10_1_female.mp3	7	4	2	1	1	4		16	03_3_female.mp3	10	6	2	2	2	5		16	04_1_male.mp3	10	6	2
18	01_1_male.mp3	10	6	2	2	2	2		18	02_3_male.mp3	10	6	2	2	2	7		18	09_3_male.mp3	10	5	2	1	2	6		18	10_1_female.mp3	10	4	2	1	1	4		18	03_1_female.mp3	10	6	2	2	2	1		18	04_3_female.mp3	10	6	2
19	01_3_female.mp3	9	6	2	2	2	5		19	02_1_male.mp3	8	6	2	2	2	3		19	09_1_female.mp3	10	6	2	2	2	1		19	10_3_male.mp3	10	6	2	2	2	7		19	03_1_male.mp3	6	3	1	1	1	2		19	04_3_female.mp3	10	6	2
20	01_3_male.mp3	8	6	2	2	2	6		20	02_3_male.mp3	9	4	0	2	2	7		20	09_3_female.mp3	9	5	2	1	2	5		20	10_1_female.mp3	3	6	2	2	2	4		20	03_1_male.mp3	5	4	1	1	2	2		20	04_3_female.mp3	8	6	2
21	01_1_male.mp3	0	6	2	2	2	2		21	02_3_female.mp3	10	6	2	2	2	8		21	09_3_female.mp3	5	4	2	1	1	5		21	10_1_male.mp3	10	4	2	1	1	3		21	03_1_female.mp3	10	5	2	1	2	1		21	04_1_female.mp3	10	5	2
22	01_1_female.mp3	9	6	2	2	2	1		22	02_1_male.mp3	4	6	2	2	2	3		22	09_3_male.mp3	4	4	2	1	1	6		22	10_3_female.mp3	8	4	2	1	1	8		22	03_1_male.mp3	7	6	2	2	2	2		22	04_1_female.mp3	6	6	2
23	01_1_female.mp3	9	6	2	2	2	1		23	02_3_male.mp3	7	6	2	2	2	7		23	09_1_male.mp3	1	4	2	1	1	2		23	10_1_female.mp3	2	6	2	2	2	4		23	03_3_male.mp3	4	5	2	1	2	6		23	04_3_female.mp3	6	6	2
24	01_1_male.mp3	10	6	2	2	2	2		24	02_1_male.mp3	9	6	2	2	2	3		24	09_3_female.mp3	10	6	2	2	2	5		24	10_3_female.mp3	9	5	2	1	2	8		24	03_1_female.mp3	8	6	2	2	2	1		24	04_3_female.mp3	6	4	2
26	01_1_male.mp3	1	6	2	2	2	2		26	02_3_female.mp3	6	6	2	2	2	8		26	09_3_male.mp3	6	5	2	1	2	6		26	10_1_female.mp3	1	4	2	1	1	4		26	03_3_female.mp3	8	5	2	1	2	5		26	04_3_male.mp3	7	5	2
27	01_1_female.mp3	10	6	2	2	2	1		27	02_3_male.mp3	10	6	2	2	2	7		27	09_1_male.mp3	7	4	2	1	1	2		27	10_1_male.mp3	10	6	2	2	2	3		27	03_3_male.mp3	10	5	2	1	2	6		27	04_3_female.mp3	10	6	2
28	01_3_male.mp3	8	6	2	2	2	6		28	02_3_male.mp3	6	3	1	1	1	7		28	09_1_female.mp3	9	6	2	2	2	1		28	10_1_male.mp3	6	4	2	0	2	3		28	03_3_female.mp3	8	5	2	1	2	5		28	04_3_female.mp3	8	5	2
29	01_3_male.mp3	7	4	2	0	2	6		29	02_3_female.mp3	2	6	2	2	2	8		29	09_1_female.mp3	7	6	2	2	2	1		29	10_1_male.mp3	7	4	2	1	1	3		29	03_1_male.mp3	2	6	2	2	2	2		29	04_1_female.mp3	5	4	2
30	01_1_male.mp3	6	6	2	2	2	2		30	02_3_male.mp3	10	6	2	2	2	7		30	09_1_female.mp3	10	6	2	2	2	1		30	10_1_female.mp3	6	6	2	2	2	4		30	03_3_female.mp3	7	5	2	2	1	5		30	04_1_male.mp3	9	5	2
31	01_1_male.mp3	2	5	2	1	2	2		31	02_1_male.mp3	10	6	2	2	2	3		31	09_3_female.mp3	10	5	2	1	2	5		31	10_1_female.mp3	7	5	2	1	2	4		31	03_3_male.mp3	7	5	2	1	2	6		31	04_3_female.mp3	8	4	2
32	01_3_female.mp3	8	6	2	2	2	5		32	02_3_female.mp3	8	5	2	2	1	8		32	09_3_male.mp3	7	5	2	2	1	6		32	10_1_male.mp3	0	5	2	2	1	3		32	03_1_female.mp3	8	6	2	2	2	1		32	04_1_female.mp3	5	4	2
33	01_3_female.mp3	9	6	2	2	2	5		33	02_3_male.mp3	7	5	2	1	2	7		33	09_1_male.mp3	8	4	2	1	1	2		33	10_3_female.mp3	9	5	2	2	1	8		33	03_1_male.mp3	9	5	1	2	2	2		33	04_3_male.mp3	7	5	2
34	01_1_female.mp3	7	6	2	2	2	1		34	02_1_female.mp3	0	6	2	2	2	4		34	09_3_female.mp3	10	6	2	2	2	5		34	10_1_female.mp3	0	4	2	2	0	8		34	03_3_male.mp3	7	5	2	1	2	6		34	04_3_male.mp3	8	6	2
35	01_1_male.mp3	6	6	2	2	2	2		35	02_1_female.mp3	7	5	2	1	2	4		35	09_1_female.mp3	9	5	2	1	2	1		35	10_1_male.mp3	9	6	2	2	2	3		35	03_3_female.mp3	9	6	2	2	2	5		35	04_3_female.mp3	8	6	2
36	01_1_male.mp3	6	6	2	2	2	2		36	02_3_female.mp3	10	6	2	2	2	8		36	09_3_female.mp3	10	5	2	1	2	5		36	10_1_female.mp3	9	6	2	2	2	4		36	03_3_male.mp3	8	5	2	1	2	6		36	04_1_male.mp3	7	5	2
37	01_3_male.mp3	10	6	2	2	2	6		37	02_1_male.mp3	10	6	2	2	2	3		37	09_1_female.mp3	8	4	1	1	2	1		37	10_1_female.mp3	8	5	2	2	1	4		37	03_1_male.mp3	6	4	2	1	1	2		37	04_3_male.mp3	8	6	2
38	01_3_male.mp3	10	5	1	2	2	6		38	02_1_female.mp3	3	5	2	1	2	4		38	09_3_female.mp3	8	3	1	1	1	5		38	10_3_female.mp3	9	5	2	1	2	8		38	03_1_male.mp3	10	6	2	2	2	2		38	04_1_male.mp3	8	5	2
39	01_1_female.mp3	10	6	2	2	2	1		39	02_1_female.mp3	7	6	2	2	2	4		39	09_1_male.mp3	4	6	2	2	2	2		39	10_3_male.mp3	7	5	2	1	2	7		39	03_3_female.mp3	8	6	2	2	2	5		39	04_3_female.mp3	8	6	2
40	01_3_female.mp3	6	6	2	2	2	5		40	02_3_male.mp3	7	6	2	2	2	7		40	09_3_male.mp3	7	5	2	1	2	6		40	10_1_male.mp3	6	5	2	2	1	3		40	03_1_female.mp3	8	6	2	2	2	1		40	04_3_female.mp3	7	6	2
41	01_1_male.mp3	3	6	2	2	2	2		41	02_3_male.mp3	7	5	1	2	2	7		41	09_3_female.mp3	1	3	0	1	2	5		41	10_1_female.mp3	3	4	2	1	1	4		41	03_1_female.mp3	8	6	2	2	2	1		41	04_1_male.mp3	5	6	2
42	01_1_female.mp3	10	6	2	2	2	1		42	02_3_male.mp3	10	6	2	2	2	7		42	09_3_female.mp3	8	4	2	1	1	5		42	10_1_male.mp3	10	6	2	2	2	3		42	03_1_male.mp3	2	6	2	2	2	2		42	04_1_female.mp3	5	3	1
43	01_1_female.mp3	9	5	2	2	1	1		43	02_3_male.mp3	7	5	1	2	2	7		43	09_3_male.mp3	5	5	2	1	2	6		43	10_1_female.mp3	5	3	1	1	1	4		43	03_3_female.mp3	2	5	2	1	2	5		43	04_3_female.mp3	7	5	2
44	01_1_female.mp3	10	6	2	2	2	1		44	02_1_male.mp3	8	5	2	1	2	3		44	09_3_male.mp3	4	4	1	1	2	6		44	10_1_female.mp3	6	4	2	1	1	4		44	03_3_female.mp3	7	5	2	2	1	5		44	04_3_female.mp3	1	6	2
45	01_1_male.mp3	9	6	2	2	2	2		45	02_1_female.mp3	7	6	2	2	2	4		45	09_3_male.mp3	10	6	2	2	2	6		45	10_3_male.mp3	10	5	2	1	2	7		45	03_3_female.mp3	7	5	2	2	1	5		45	04_1_male.mp3	9	6	2
46	01_1_male.mp3	1	6	2	2	2	2		46	02_3_female.mp3	7	5	2	1	2	8		46	09_1_female.mp3	6	5	2	1	2	1		46	10_1_female.mp3	4	5	2	1	2	4		46	03_3_male.mp3	7	4	2	1	1	6		46	04_1_male.mp3	10	6	2
47	01_3_male.mp3	9	6	2	2	2	6		47	02_3_female.mp3	5	3	1	1	1	4		47	09_1_male.mp3	6	3	1	1	1	2		47	10_3_male.mp3	6	4	2	2	0	7		47	03_1_female.mp3	8	5	2	1	2	1		47	04_1_female.mp3	8	6	2
48	01_1_male.mp3	3	5	2	2	1	2		48	02_1_male.mp3	8	6	2	2	2	3		48	09_1_female.mp3	10	6	2	2	2	1		48	10_3_female.mp3	5	4	2	0	2	8		48	03_3_male.mp3	5	4	2	1	1	6		48	04_1_female.mp3	3	6	2
49	01_1_male.mp3	8	5	1	2	2	2		49	02_3_female.mp3	8	6	2	2	2	8		49	09_3_female.mp3	9	5	2	2	1	5		49	10_3_female.mp3	9	6	2	2	2	3		49	03_1_female.mp3	9	4	2	1	1	1		49	04_1_female.mp3	9	6	2
50	01_1_female.mp3	7	6	2	2	2	1		50	02_1_male.mp3	10	6	2	2	2	3		50	09_3_male.mp3	5	2	0	1	1	6		50	10_1_female.mp3	2	4	2	0	2	4		50	03_3_female.mp3	9	6	2	2	2	5		50	04_3_male.mp3	8	6	2
52	01_3_male.mp3	10	6	2	2	2	6		52	02_1_male.mp3	10	6	2	2	2	3		52	09_1_male.mp3	6	3	1	1	1	2		52	10_1_female.mp3	7	4	2	1	1	4		52	03_3_female.mp3	9	5	2	1	2	1		52	04_3_male.mp3	10	5	2
53	01_1_female.mp3	6	4	2	1	1	1		53	02_3_female.mp3	8	4	1	2	1	8		53	09_1_male.mp3	8	2	1	1	0	3		53	10_3_male.mp3	7	5	1	2	2	7		53	03_3_female.mp3	6	4	1	1	2	5		53	04_3_female.mp3	7	2	0
54	01_1_female.mp3	10	6	2	2	2	1		54	02_1_female.mp3	6	4	2	1	1	4		54	09_1_male.mp3	6	4	2	1	1	2		54	10_1_male.mp3	9	4	2	2	0	3		54	03_1_male.mp3	7	6	2	2	2	2		54	04_3_female.mp3	6	5	2
56	01_3_male.mp3	10	6	2	2	2	6		56	02_3_female.mp3	8	4	2	1	1	8		56	09_3_female.mp3	7	5	2	1	2	5		56	10_1_female.mp3	9	5	2	1	2	4		56	03_1_female.mp3	6	4	2	1	1	2		56	04_3_male.mp3	9	5	2
58	01_1_male.mp3	7	4	2	1	1	2		58	02_3_male.mp3	9	6	2	2	2	7		58	09_3_male.mp3	8	4	1	2	1	6		58	10_3_female.mp3	4	6	2	2	2	8		58	03_3_female.mp3	6	6	2	2	2	5		58	04_1_female.mp3	4	6	2
60	01_1_male.mp3	10	6	2	2	2	2		60	02_1_female.mp3	3	6	2	2	2	4		60	09_3_male.mp3	4	5	2	1	2	6		60	10_1_male.mp3	7	6	2	2	2	3		60	03_1_female.mp3	9	6	2	2	2	1		60	04_3_male.mp3	7	5	2
61	01_3_male.mp3	2	6	2	2	2	6		61	02_1_female.mp3	2	5	2	1	2	4		61	09_3_female.mp3	5	4	2	1	1	5		61	10_3_male.mp3	8	6	2	2	2	7		61	03_1_female.mp3	6	5	2	2	1	1		61	04_3_female.mp3	0	6	2
62	01_3_male.mp3	9	4	1	1	2	6		62	02_3_female.mp3	9	4	1	2	1	8		62	09_1_male.mp3	5	4	2	1	1	2		62	10_1_male.mp3	7	4	1	2	1	3		62	03_1_female.mp3	10	6	2	2	2	1		62	04_3_male.mp3	9	6	2
63	01_3_male.mp3	8	5	2	2	1	6		63	02_1_male.mp3	8	6	2	2	2	3		63	09_1_female.mp3	10	5	1	2	2	1		63	10_3_female.mp3	8	5	2	1	2	8		63	03_3_female.mp3	10	6	2	2	2	5		63	04_1_female.mp3	6	4	2
64	01_1_male.mp3	9	5	2	1	2	2		64	02_3_female.mp3	7	4	2	1	1	8		64	09_3_female.mp3	8	5	2	1	2	5		64	10_3_male.mp3	8	5	2	2	1	7		64	03_1_female.mp3	8	3	1	2	0	1		64	04_1_female.mp3	7	5	2
65	01_1_female.mp3	10	3	2	0	1	1		65	02_1_male.mp3	9	4	2	1	1	3		65	09_3_male.mp3	10	2	0	2	0	6		65	10_3_female.mp3	6	4	2	1	1	8		65	03_1_male.mp3	6	4	2	1	1	2		65	04_1_female.mp3	10	4	2
67	01_3_male.mp3	10	6	2	2	2	1		67	02_3_male.mp3	10	6	2	2	2	7		67	09_3_male.mp3	10	5	2	1	2	6		67	10_1_female.mp3	7	4	2	1	1	4		67	03_1_male.mp3	10	5	2	2	1	2		67	04_3_female.mp3	10	6	2
68	01_3_female.mp3	7	6	2	2	2	5		68	02_1_male.mp3	8	6	2	2	2	3		68	09_3_male.mp3	4	5	2	1	2	6		68	10_1_female.mp3	4	5	2	1	2	4		68	03_1_male.mp3	3	5	2	2	1	2		68	04_3_male.mp3	4	5	2
69	01_3_male.mp3	8	6	2	2	2	6		69	02_1_male.mp3	10	5	2	1	2	3		69	09_1_male.mp3	5	4	2	1	1	2		69	10_3_female.mp3	5	6	2	2	2	8		69	03_1_female.mp3	8	6	2	2	2	1		69	04_1_female.mp3	6	4	2
70	01_3_male.mp3	10	6	2	2	2	6		70	02_1_female.mp3	0	6	2	2	2	4		70	09_3_female.mp3	7	5	2	1	2	5		70	10_3_male.mp3	9	6	2	2	2	7		70	03_1_female.mp3	8	6	2	2	2	1		70	04_1_male.mp3	9	6	2
71	01_1_male.mp3	9	6	2	2	2	2		71	02_3_male.mp3	10	6	2	2	2	7		71	09_3_male.mp3	10	5	2	1	2	6		71	10_1_male.mp3	10	6	2	2	2	3		71	03_3_female.mp3	9	5	2	1	2	5		71	04_3_female.mp3	10	6	2
72	01_3_female.mp3	8	6	2	2	2	5		72	02_3_female.mp3	9	6	2	2	2	8		72	09_3_female.mp3	9	6	2	2	2	1		72	10_3_male.mp3	8	6	2	2	2	7		72	03_1_male.mp3	3	6	2	2	2	2		72	04_3_male.mp3	9	6	2
73	01_1_male.mp3	7	6	2	2	2	2		73	02_3_male.mp3	9	5	1	2	2	7		73	09_1_male.mp3	10	6	2	2	2	1		73	10_1_male.mp3	10	6	2	2	2	3		73	03_3_female.mp3	10	6	2	2	2	5		73	04_3_female.mp3	9	6	2
74	01_1_female.mp3	5	6	2	2	2	1		74	02_3_female.mp3	8	5	2	2	1	5		74	09_1_male.mp3	3	5	2	1	2	2		74	10_3_female.mp3	8	6	2	2	2	7		74	03_3_male.mp3	6	4	2	1	1	6		74	04_3_female.mp3	6	6	2
75	01_1_male.mp3	10	5	2	1	2	2		75	02_3_female.mp3	10	5	2	1	2	8		75	09_3_female.mp3	9	5	2	1	2	5		75	10_1_male.mp3	9	5	2	2	1	3		75	03_1_female.mp3	10	6	2	2	2	1		75	04_1_female.mp3	7	5	2
76	01_3_female.mp3	10	6	2	2	2	5		76	02_3_male.mp3	9	6	2	2	2	7		76	09_1_female.mp3	9	4	1	1	2	1		76	10_1_male.mp3	10	6	2	2	2	3		76	03_1_male.mp3	6	3	1	1	1	2		76	04_3_female.mp3	9	6	2
77	01_3_female.mp3	10	5	2	2	1	5		77	02_1_female.mp3	6	5	2	2	1	4		77	09_1_female.mp3	10	5	2	1	2	1		77	10_3_female.mp3	6	4	2	1	1	8		77	03_1_male.mp3	5	6	2	2	2	2		77	04_3_male.mp3	10	6	2
78	01_1_male.mp3	6	5	2	2	1	2		78	02_1_male.mp3	8	6	2	2	2	3		78	09_3_female.mp3	6	5	2	1	2	5		78	10_1_female.mp3	5	4	2	1	1	4		78	03_3_male.mp3	8	5	2	2	1	6		78	04_3_female.mp3	4	6	2
79	01_3_male.mp3	9	6	2	2	2	6		79	02_1_female.mp3	9	5	2	1	2	4		79	09_1_female.mp3	9	6	2	2	2	1		79	10_1_male.mp3	9	6	2	2	2	3		79	03_1_male.mp3	7	6	2	2	2	2		79	04_3_female.mp3	10	6	2
80	01_1_female.mp3	9	6	2	2	2	1		80	02_1_female.mp3	1	6	2	2	2	4		80	09_3_male.mp3	7	5	2	1	2	6		80	10_3_male.mp3	4	4	2	1	1	7		80	03_1_male.mp3	1	6	2	2	2	2		80	04_3_female.mp3	6	5	2
81	01_1_male.mp3	6	4	2	1	1	2		81	02_3_male.mp3	10	6	2	2	2	7		81	09_1_female.mp3	9	5	2	1	2	1		81	10_1_female.mp3	7	4	2	1	1	4		81	03_3_female.mp3	10	6	2	2	2	5		81	04_3_female.mp3	8	5	2
82	01_1_male.mp3	10	5	2	1	2	2		82	02_1_female.mp3	9	6	2	2	2	4		82	09_1_female.mp3	10	6	2	2	2	1		82	10_3_female.mp3	10	5	2	1	2	8		82	03_3_male.mp3	9	4	2	1	1	6		82	04_1_male.mp3	9	6	2
83	01_1_male.mp3	7	5	1	2	2	2		83	02_1_female.mp3	6	5	1	2	2	4		83	09_1_female.mp3	10	3	1	1	1	1		83	10_1_male.mp3	10	4	1	1	2	3		83	03_3_male.mp3	6	4	1	2	1	6		83	04_3_male.mp3	10	5	1
84	01_3_female.mp3	8	6	2	2	2	5		84	02_3_male.mp3	7	6	2	2	2	7		84	09_3_female.mp3	9	5	2	1	2	5		84	10_1_male.mp3	8	6	2	2	2	3		84	03_1_male.mp3	9	5	2	2	1	2		84	04_1_female.mp3	6	4	2
85	01_3_female.mp3	5	6	2	2	2	5		85	02_3_female.mp3	5	6	2	2	2	8		85	09_1_male.mp3	2	5	2	1	2	2		85	10_1_female.mp3	3	6	2	2	2	4		85	03_3_male.mp3	9	5	2	2	1	6		85	04_1_male.mp3	9	6	2
86	01_1_male.mp3	10	5	2	2	1	2		86	02_3_male.mp3	10	6	2	2	2	7		86	09_1_female.mp3	10	5	2	1	2	1		86	10_1_female.mp3	10	4	2	2	0	4		86	03_3_male.mp3	10	4	2	1	1	6		86	04_3_female.mp3	10	6	2
87	01_1_male.mp3	8	6	2	2	2	2		87	02_1_female.mp3	6	6	2	2	2	4		87	09_3_male.mp3	10	4	1	1	2	6		87	10_3_female.mp3	10	4	2	0	2	8		87	03_1_female.mp3	8	5	2	1	2	1		87	04_3_male.mp3	8	5	2
88	01_3_female.mp3	7	5	2	1	2	5		88	02_1_male.mp3	0	6	2	2	2	3		88	09_1_female.mp3	7	3	1	0	2	1		88	10_3_male.mp3	10	4	2	2	0	7		88	03_3_male.mp3	8	6	2	2	2	6		88	04_3_female.mp3	10	6	2
89	01_1_female.mp3	10	5	2	2	1	1		89	02_1_male.mp3	9	5	2	1	2	3		89	09_3_female.mp3	10	3	2	0	1	5		89	10_3_female.mp3	10	6	2	2	2	8		89	03_1_male.mp3	6	4	2	1	1	2		89	04_1_female.mp3	10	5	2
90	01_1_female.mp3	10	6	2	2	2	1		90	02_3_male.mp3	5	5	2	1	2	7		90	09_3_male.mp3	7	6	2	2	2	6		90	10_1_female.mp3	7	4	2	1	1	4		90	03_1_male.mp3	0	6	2	2	2	2		90	04_1_male.mp3	7	6	2
91	01_3_female.mp3	7	5	1	2	2	5		91	02_3_male.mp3	6	6	2	2	2	7		91	09_1_female.mp3	9	5	2	1	2	1		91	10_1_female.mp3	6	4	2	1	1	4		91	03_3_male.mp3	7	5	2	2	1	6		91	04_1_male.mp3	7	5	2
92	01_1_male.mp3	10	5	2	2	1	2		92	02_1_male.mp3	10	4	2	1	1	3		92	09_3_female.mp3	8	4	2	1	1	5		92	10_1_female.mp3	10	5	2	1	2	4		92	03_1_female.mp3	10	6	2	2	2	1		92	04_3_male.mp3	8	5	2
93	01_1_male.mp3	10	6	2	2	2	2		93	02_3_female.mp3	10	6	2	2	2	8		93	09_1_female.mp3	8	5	2	1	2	1		93	10_1_female.mp3	10	6	2	2	2	4		93	03_3_female.mp3	10	5	2	1	2	5		93	04_3_female.mp3	10	6	2
96	01_3_male.mp3	10	5	2	1	2	6		96	02_1_female.mp3	9	4	2	1	1	4		96	09_1_female.mp3	9	3	2	1	0	1		96	10_3_male.mp3	9	4	2	2	0	7		96	03_3_female.mp3	10	4	2	1	1	5		96	04_3_female.mp3	9	4	2
97	01_3_male.mp3	10	6	2	2	2	6		97	02_1_female.mp3	10	6	2	2	2	4		97	09_1_male.mp3	5	3	1	1	1	2		97	10_3_male.mp3	10	5	2	1	2	7		97	03_1_female.mp3	10	5	2	2	1	1		97	04_1_male.mp3	10	5	2
98	01_3_male.mp3	7	6	2	2	2	6		98	02_1_male.mp3	9	5	2	1	2	3		98	09_1_male.mp3	7	4	2	1	1	2		98	10_1_female.mp3	7	4	1	2	1	4		98	03_3_female.mp3	7	6	2	2	2	5		98	04_3_male.mp3	6	6	2
99	01_3_male.mp3	10	6	2	2	2	6		99	02_3_male.mp3	10	6	2	2	2	7		99	09_1_male.mp3	6	4	2	0	2	2		99	10_1_male.mp3	10	4	2	0	2	3		99	03_3_female.mp3	9	5	2	2	1	5		99	04_3_female.mp3	10	5	2
100	01_1_male.mp3	9	6	2	2	2	2		100	02_1_female.mp3	9	5	2	1	2	4		100	09_1_male.mp3	8	5	1	2	2	2		100	10_3_male.mp3	9	4	2	1	1	7		100	03_3_female.mp3	9	5	1	2	2	5		100	04_3_female.mp3	9	5	2
101	01_3_male.mp3	10	4	1	1	2	6		101	02_3_female.mp3	10	5	2	1	2	8		101	09_1_male.mp3	10	5	2	1	2	2		101	10_1_female.mp3	10	5	2	1	2	4		101	03_1_female.mp3	10	6	2	2	2	1		101	04_1_male.mp3	10	6	2
102	01_1_male.mp3	7	3	0	2	1	2		102	02_1_male.mp3	9	5	2	2	1	3		102	09_3_female.mp3	10	3	1	0	2	5		102	10_1_female.mp3	10	3	2	0	1	4		102	03_3_male.mp3	6	4	2	1	1	6		102	04_3_male.mp3	10	4	2
103	01_3_male.mp3	7	5	2	2	1	6		103	02_1_male.mp3	9	6	2	2	2	3		103	09_1_male.mp3	6	4	2	1	1	2		103	10_1_female.mp3	9	4	2	1	1	4		103	03_3_female.mp3	8	5	2	2	1	5		103	04_3_female.mp3	8	6	2
104	01_1_female.mp3	9	6	2	2	2	1		104	02_3_female.mp3	0	6	2	2	2	8		104	09_3_female.mp3	8	5	2	1	2	5		104	10_1_male.mp3	9	6	2	2	2	3		104	03_3_male.mp3	7	4	2	2	0	6		104	04_1_female.mp3	0	6	2
106	01_3_female.mp3	6	5	1	2	2	5		106	02_1_male.mp3	9	5	1	2	2	3		106	09_1_male.mp3	6	4	1	2	1	2		106	10_1_female.mp3	7	3	1	1	1	4		106	03_1_female.mp3	9	6	2	2	2	1		106	04_3_male.mp3	8	4	1
107	01_3_male.mp3	5	5	2	2	1	6		107	02_3_female.mp3	8	6	2	2	2	8		107	09_1_female.mp3	2	3	2	0	1	1		107	10_1_male.mp3	8	4	2	1	1	3		107	03_3_female.mp3	7	5	2	2	1	5		107	04_3_male.mp3	7	5	2
108	01_1_female.mp3	8	6	2	2	2	1		108	02_3_male.mp3	8	5	2	1	2	7		108	09_1_male.mp3	9	3	1	1	1	2		108	10_3_male.mp3	8	4	2	0	2	7		108	03_1_male.mp3	6	4	2	1	1	2		108	04_3_female.mp3	8	5	2
109	01_1_male.mp3	7	6	2	2	2	2		109	02_3_male.mp3	8	5	2	2	1	7		109	09_1_female.mp3	9	6	2	2	2	1		109	10_3_female.mp3	7	5	2	2	1	8		109	03_3_male.mp3	8	3	1	0	2	6		109	04_1_female.mp3	7	4	2
110	01_3_female.mp3	10	6	2	2	2	5		110	02_1_male.mp3	10	6	2	2	2	3		110	09_3_male.mp3	9	3	1	0	2	6		110	10_3_female.mp3	7	4	2	1	1	8		110	03_1_female.mp3	10	6	2	2	2	1		110	04_1_female.mp3	10	5	2
111	01_3_male.mp3	9	6	2	2	2	6		111	02_3_female.mp3	9	6	2	2	2	8		111	09_1_female.mp3	9	6	2	2	2	1		111	10_1_male.mp3	10	6	2	2	2	3		111	03_1_male.mp3	1	5	2	1	2	2		111	04_3_male.mp3	9	6	2
112	01_1_male.mp3	10	6	2	2	2	2		112	02_1_male.mp3	10	4	2	2	0	3		112	09_3_male.mp3	10	5	2	1	2	6		112	10_1_female.mp3	9	3	2	1	0	4		112	03_3_female.mp3	8	5	2	2	1	5		112	04_3_male.mp3	10	5	2
113	01_1_female.mp3	4	6	2	2	2	1		113	02_1_female.mp3	1	5	2	1	2	4		113	09_1_male.mp3	8	6	2	2	2	2		113	10_3_female.mp3	4	6	2	2	2	8		113	03_3_female.mp3	8	6	2	2	2	5		113	04_1_male.mp3	6	5	2
114	01_1_male.mp3	7	4	1	2	1	2		114	02_3_female.mp3	7	5	2	1	2	8		114	09_3_female.mp3	8	5	2	1	2	5		114	10_3_male.mp3	8	5	2	1	2	7		114	03_1_female.mp3	9	6	2	2	2	1		114	04_1_male.mp3	9	6	2
115	01_3_male.mp3	4	5	1	2	2	6		115	02_3_female.mp3	10	5	1	2	2	8		115	09_3_female.mp3	7	4	1	1	2	5		115	10_1_male.mp3	9	5	1	2	2	3		115	03_1_female.mp3	9	5	1	2	2	1		115	04_1_female.mp3	5	4	1
116	01_3_female.mp3	7	5	2	1	2	5		116	02_3_female.mp3	9	4	2	1	1	8		116	09_3_male.mp3	10	3	1	1	1	6		116	10_1_male.mp3	10	3	2	0	1	3		116	03_1_female.mp3	9	4	1	1	2	1		116	04_1_female.mp3	6	4	2
117	01_1_female.mp3	9	6	2	2	2	1		117	02_3_female.mp3	6	6	2	2	2	8		117	09_3_male.mp3	9	4	2	0	2	6		117	10_1_female.mp3	7	3	2	0	1	4		117	03_3_female.mp3	7	4	2	2	0	5		117	04_1_male.mp3	10	6	2
118	01_3_male.mp3	5	6	2	2	2	6		118	02_3_male.mp3	4	5	2	1	2	7		118	09_3_female.mp3	5	4	1	2	1	5		118	10_1_male.mp3	4	4	2	1	1	3		118	03_1_female.mp3	5	4	2	2	0	1		118	04_1_female.mp3	5	4	1
119	01_1_female.mp3	9	6	2	2	2	1		119	02_1_male.mp3	8	6	2	2	2	3		119	09_3_female.mp3	7	4	2	1	1	5		119	10_3_female.mp3	2	5	2	2	1	8		119	03_1_male.mp3	1	5	2	2	1	2		119	04_3_male.mp3	9	4	2
120	01_3_male.mp3	8	5	2	1	2	6		120	02_1_male.mp3	8	5	2	1	2	3		120	09_1_male.mp3	8	2	1	1	0	2		120	10_1_female.mp3	5	2	1	0	1	4		120	03_3_female.mp3	7	5	2	1	2	5		120	04_3_male.mp3	8	5	2
121	01_3_female.mp3	10	5	2	2	1	5		121	02_1_female.mp3	10	5	1	2	2	4		121	09_1_male.mp3	10	6	2	2	2	2		121	10_3_male.mp3	9	5	2	1	2	7		121	03_1_female.mp3	10	6	2	2	2	1		121	04_1_male.mp3	10	6	2
122	01_1_female.mp3	8	4	1	2	1	1		122	02_1_female.mp3	4	4	2	0	2	4		122	09_3_female.mp3	9	2	0	1	1	5		122	10_3_male.mp3	5	2	1	0	1	7		122	03_3_male.mp3	9	4	1	2	1	6		122	04_1_male.mp3	10	5	1
123	01_3_female.mp3	10	6	2	2	2	5		123	02_3_female.mp3	9	6	2	2	2	8		123	09_1_male.mp3	10	6	2	2	2	2		123	10_1_male.mp3	7	5	2	1	2	3		123	03_1_female.mp3	10	6	2	2	2	1		123	04_3_male.mp3	10	6	2
124	01_3_male.mp3	9	6	2	2	2	6		124	02_1_female.mp3	7	4	2	1	1	4		124	09_1_female.mp3	8	5	2	1	2	1		124	10_3_female.mp3	9	5	2	2	1	8		124	03_3_female.mp3	8	4	2	1	1	5		124	04_1_male.mp3	7	6	2
125	01_1_female.mp3	6	5	2	1	2	1		125	02_3_male.mp3	7	5	1	2	2	7		125	09_1_male.mp3	1	6	2	2	2	2		125	10_1_male.mp3	7	3	2	0	1	3		125	03_3_male.mp3	6	4	2	1	1	6		125	04_3_female.mp3	5	4	2
127	01_1_female.mp3	9	6	2	2	2	1		127	02_1_female.mp3	8	6	2	2	2	4		127	09_3_female.mp3	8	5	2	1	2	5		127	10_3_male.mp3	9	5	2	2	1	7		127	03_3_male.mp3	7	4	2	1	1	6		127	04_3_female.mp3	6	5	2
128	01_3_male.mp3	3	6	2	2	2	6		128	02_1_male.mp3	7	5	2	1	2	3		128	09_3_female.mp3	4	5	2	2	1	5		128	10_3_female.mp3	1	5	2	2	1	8		128	03_1_male.mp3	1	6	2	2	2	2		128	04_1_female.mp3	1	6	2
129	01_3_male.mp3	10	6	2	2	2	6		129	02_1_male.mp3	10	6	2	2	2	3		129	09_3_female.mp3	5	5	2	1	2	5		129	10_1_female.mp3	1	6	2	2	2	4		129	03_1_male.mp3	0	5	2	1	2	2		129	04_3_female.mp3	4	4	1
130	01_1_male.mp3	7	6	2	2	2	2		130	02_3_male.mp3	8	3	1	2	0	7		130	09_1_female.mp3	10	6	2	2	2	1		130	10_1_female.mp3	6	4	2	2	0	4		130	03_3_female.mp3	7	5	2	2	1	5		130	04_3_female.mp3	6	6	2
132	01_3_male.mp3	10	6	2	2	2	6		132	02_1_female.mp3	10	6	2	2	2	4		132	09_1_female.mp3	10	5	2	1	2	1		132	10_1_male.mp3	10	6	2	2	2	3		132	03_3_female.mp3	10	4	2	1	1	5		132	04_3_male.mp3	10	6	2
[truncated: 19 more columns]

## Sheet: Male
19	02_1_male.mp3	8	6	2	2	2	3		11	02_3_male.mp3	8	6	2	2	2	7		10	02_1_female.mp3	10	6	2	2	2	4		9	02_3_female.mp3	9	5	2	1	2	8
22	02_1_male.mp3	4	6	2	2	2	3		16	02_3_male.mp3	10	6	2	2	2	7		12	02_1_female.mp3	1	5	2	1	2	4		14	02_3_female.mp3	3	5	2	1	2	8
24	02_1_male.mp3	9	6	2	2	2	3		18	02_3_male.mp3	10	6	2	2	2	7		13	02_1_female.mp3	7	6	2	2	2	4		21	02_3_female.mp3	10	6	2	2	2	8
31	02_1_male.mp3	10	6	2	2	2	3		20	02_3_male.mp3	9	4	0	2	2	7		15	02_1_female.mp3	5	4	2	0	2	4		26	02_3_female.mp3	6	6	2	2	2	8
37	02_1_male.mp3	10	6	2	2	2	3		23	02_3_male.mp3	7	6	2	2	2	7		34	02_1_female.mp3	0	6	2	2	2	4		29	02_3_female.mp3	2	6	2	2	2	8
44	02_1_male.mp3	8	5	2	1	2	3		27	02_3_male.mp3	10	6	2	2	2	7		35	02_1_female.mp3	7	5	2	1	2	4		32	02_3_female.mp3	8	5	2	2	1	8
48	02_1_male.mp3	8	6	2	2	2	3		28	02_3_male.mp3	6	3	1	1	1	7		38	02_1_female.mp3	3	5	2	1	2	4		36	02_3_female.mp3	10	6	2	2	2	8
50	02_1_male.mp3	10	6	2	2	2	3		30	02_3_male.mp3	10	6	2	2	2	7		39	02_1_female.mp3	7	6	2	2	2	4		46	02_3_female.mp3	7	5	2	1	2	8
52	02_1_male.mp3	10	6	2	2	2	3		33	02_3_male.mp3	7	5	2	1	2	7		45	02_1_female.mp3	7	6	2	2	2	4		49	02_3_female.mp3	8	6	2	2	2	8
63	02_1_male.mp3	8	6	2	2	2	3		40	02_3_male.mp3	7	6	2	2	2	7		47	02_3_female.mp3	5	3	1	1	1	4		53	02_3_female.mp3	8	4	1	2	1	8
65	02_1_male.mp3	9	4	2	1	1	3		41	02_3_male.mp3	7	5	1	2	2	7		54	02_1_female.mp3	6	4	2	1	1	4		56	02_3_female.mp3	8	4	2	1	1	8
68	02_1_male.mp3	8	6	2	2	2	3		42	02_3_male.mp3	10	6	2	2	2	7		60	02_1_female.mp3	3	6	2	2	2	4		62	02_3_female.mp3	9	4	1	2	1	8
69	02_1_male.mp3	10	5	2	1	2	3		43	02_3_male.mp3	7	5	1	2	2	7		61	02_1_female.mp3	2	5	2	1	2	4		64	02_3_female.mp3	7	4	2	1	1	8
78	02_1_male.mp3	8	6	2	2	2	3		58	02_3_male.mp3	9	6	2	2	2	7		70	02_1_female.mp3	0	6	2	2	2	4		72	02_3_female.mp3	9	6	2	2	2	8
88	02_1_male.mp3	0	6	2	2	2	3		67	02_3_male.mp3	10	6	2	2	2	7		74	02_3_female.mp3	8	5	2	2	1	5		75	02_3_female.mp3	10	5	2	1	2	8
89	02_1_male.mp3	9	5	2	1	2	3		71	02_3_male.mp3	10	6	2	2	2	7		77	02_1_female.mp3	6	5	2	2	1	4		85	02_3_female.mp3	5	6	2	2	2	8
92	02_1_male.mp3	10	4	2	1	1	3		73	02_3_male.mp3	9	5	1	2	2	7		79	02_1_female.mp3	9	5	2	1	2	4		93	02_3_female.mp3	10	6	2	2	2	8
98	02_1_male.mp3	9	5	2	1	2	3		76	02_3_male.mp3	9	6	2	2	2	7		80	02_1_female.mp3	1	6	2	2	2	4		101	02_3_female.mp3	10	5	2	1	2	8
102	02_1_male.mp3	9	5	2	2	1	3		81	02_3_male.mp3	10	6	2	2	2	7		82	02_1_female.mp3	9	6	2	2	2	4		104	02_3_female.mp3	0	6	2	2	2	8
103	02_1_male.mp3	9	6	2	2	2	3		84	02_3_male.mp3	7	6	2	2	2	7		83	02_1_female.mp3	6	5	1	2	2	4		107	02_3_female.mp3	8	6	2	2	2	8
106	02_1_male.mp3	9	5	1	2	2	3		86	02_3_male.mp3	10	6	2	2	2	7		87	02_1_female.mp3	6	6	2	2	2	4		111	02_3_female.mp3	9	6	2	2	2	8
110	02_1_male.mp3	10	6	2	2	2	3		90	02_3_male.mp3	5	5	2	1	2	7		96	02_1_female.mp3	9	4	2	1	1	4		114	02_3_female.mp3	7	5	2	1	2	8
112	02_1_male.mp3	10	4	2	2	0	3		91	02_3_male.mp3	6	6	2	2	2	7		97	02_1_female.mp3	10	6	2	2	2	4		115	02_3_female.mp3	10	5	1	2	2	8
119	02_1_male.mp3	8	6	2	2	2	3		99	02_3_male.mp3	10	6	2	2	2	7		100	02_1_female.mp3	9	5	2	1	2	4		116	02_3_female.mp3	9	4	2	1	1	8
120	02_1_male.mp3	8	5	2	1	2	3		108	02_3_male.mp3	8	5	2	1	2	7		113	02_1_female.mp3	1	5	2	1	2	4		117	02_3_female.mp3	6	6	2	2	2	8
128	02_1_male.mp3	7	5	2	1	2	3		109	02_3_male.mp3	8	5	2	2	1	7		121	02_1_female.mp3	10	5	1	2	2	4		123	02_3_female.mp3	9	6	2	2	2	8
129	02_1_male.mp3	10	6	2	2	2	3		118	02_3_male.mp3	4	5	2	1	2	7		122	02_1_female.mp3	4	4	2	0	2	4		22	10_3_female.mp3	8	4	2	1	1	8
9	10_1_male.mp3	9	5	2	2	1	3		125	02_3_male.mp3	7	5	1	2	2	7		124	02_1_female.mp3	7	4	2	1	1	4		24	10_3_female.mp3	9	5	2	1	2	8
13	10_1_male.mp3	7	5	2	1	2	3		130	02_3_male.mp3	8	3	1	2	0	7		127	02_1_female.mp3	8	6	2	2	2	4		33	10_3_female.mp3	9	5	2	2	1	8
15	10_1_male.mp3	8	5	2	2	1	3		10	10_3_male.mp3	7	4	2	1	1	7		132	02_1_female.mp3	10	6	2	2	2	4		34	10_1_female.mp3	0	4	2	2	0	8
21	10_1_male.mp3	10	4	2	1	1	3		12	10_3_male.mp3	8	6	2	2	2	7		11	10_1_female.mp3	1	3	2	0	1	4		38	10_3_female.mp3	9	5	2	1	2	8
27	10_1_male.mp3	10	6	2	2	2	3		14	10_3_male.mp3	8	5	2	1	2	7		16	10_1_female.mp3	7	4	2	1	1	4		48	10_3_female.mp3	5	4	2	0	2	8
28	10_1_male.mp3	6	4	2	0	2	3		19	10_3_male.mp3	10	6	2	2	2	7		18	10_1_female.mp3	10	4	2	1	1	4		58	10_3_female.mp3	4	6	2	2	2	8
29	10_1_male.mp3	7	4	2	1	1	3		39	10_3_male.mp3	7	5	2	1	2	7		20	10_1_female.mp3	3	6	2	2	2	4		63	10_3_female.mp3	8	5	2	1	2	8
32	10_1_male.mp3	0	5	2	2	1	3		45	10_3_male.mp3	10	5	2	1	2	7		23	10_1_female.mp3	2	6	2	2	2	4		65	10_3_female.mp3	6	4	2	1	1	8
35	10_1_male.mp3	9	6	2	2	2	3		47	10_3_male.mp3	6	4	2	2	0	7		26	10_1_female.mp3	1	4	2	1	1	4		69	10_3_female.mp3	5	6	2	2	2	8
40	10_1_male.mp3	6	5	2	2	1	3		53	10_3_male.mp3	7	5	1	2	2	7		30	10_1_female.mp3	6	6	2	2	2	4		77	10_3_female.mp3	6	4	2	1	1	8
42	10_1_male.mp3	10	6	2	2	2	3		61	10_3_male.mp3	8	6	2	2	2	7		31	10_1_female.mp3	7	5	2	1	2	4		82	10_3_female.mp3	10	5	2	1	2	8
49	10_3_female.mp3	9	6	2	2	2	3		64	10_3_male.mp3	8	5	2	2	1	7		36	10_1_female.mp3	9	6	2	2	2	4		87	10_3_female.mp3	10	4	2	0	2	8
54	10_1_male.mp3	9	4	2	2	0	3		70	10_3_male.mp3	9	6	2	2	2	7		37	10_1_female.mp3	8	5	2	2	1	4		89	10_3_female.mp3	10	6	2	2	2	8
60	10_1_male.mp3	7	6	2	2	2	3		72	10_3_male.mp3	8	6	2	2	2	7		41	10_1_female.mp3	3	4	2	1	1	4		109	10_3_female.mp3	7	5	2	2	1	8
62	10_1_male.mp3	7	4	1	2	1	3		74	10_3_female.mp3	8	6	2	2	2	7		43	10_1_female.mp3	5	3	1	1	1	4		110	10_3_female.mp3	7	4	2	1	1	8
71	10_1_male.mp3	10	6	2	2	2	3		80	10_3_male.mp3	4	4	2	1	1	7		44	10_1_female.mp3	6	4	2	1	1	4		113	10_3_female.mp3	4	6	2	2	2	8
73	10_1_male.mp3	10	6	2	2	2	3		88	10_3_male.mp3	10	4	2	2	0	7		46	10_1_female.mp3	4	5	2	1	2	4		119	10_3_female.mp3	2	5	2	2	1	8
75	10_1_male.mp3	9	5	2	2	1	3		96	10_3_male.mp3	9	4	2	2	0	7		50	10_1_female.mp3	2	4	2	0	2	4		124	10_3_female.mp3	9	5	2	2	1	8
76	10_1_male.mp3	10	6	2	2	2	3		97	10_3_male.mp3	10	5	2	1	2	7		52	10_1_female.mp3	7	4	2	1	1	4		128	10_3_female.mp3	1	5	2	2	1	8
79	10_1_male.mp3	9	6	2	2	2	3		100	10_3_male.mp3	9	4	2	1	1	7		56	10_1_female.mp3	9	5	2	1	2	4		10	04_3_female.mp3	10	6	2	2	2	8
83	10_1_male.mp3	10	4	1	1	2	3		108	10_3_male.mp3	8	4	2	0	2	7		67	10_1_female.mp3	7	4	2	1	1	4		12	04_3_female.mp3	5	6	2	2	2	8
84	10_1_male.mp3	8	6	2	2	2	3		114	10_3_male.mp3	8	5	2	1	2	7		68	10_1_female.mp3	4	5	2	1	2	4		13	04_3_female.mp3	8	4	2	1	1	8
99	10_1_male.mp3	10	4	2	0	2	3		121	10_3_male.mp3	9	5	2	1	2	7		78	10_1_female.mp3	5	4	2	1	1	4		15	04_3_female.mp3	6	6	2	2	2	8
104	10_1_male.mp3	9	6	2	2	2	3		122	10_3_male.mp3	5	2	1	0	1	7		81	10_1_female.mp3	7	4	2	1	1	4		18	04_3_female.mp3	10	6	2	2	2	8
107	10_1_male.mp3	8	4	2	1	1	3		127	10_3_male.mp3	9	5	2	2	1	7		85	10_1_female.mp3	3	6	2	2	2	4		19	04_3_female.mp3	10	6	2	2	2	8
111	10_1_male.mp3	10	6	2	2	2	3		26	04_3_male.mp3	7	5	2	1	2	7		86	10_1_female.mp3	10	4	2	2	0	4		20	04_3_female.mp3	8	6	2	2	2	8
115	10_1_male.mp3	9	5	1	2	2	3		33	04_3_male.mp3	7	5	2	1	2	7		90	10_1_female.mp3	7	4	2	1	1	4		23	04_3_female.mp3	6	6	2	2	2	8
116	10_1_male.mp3	10	3	2	0	1	3		34	04_3_male.mp3	8	6	2	2	2	7		91	10_1_female.mp3	6	4	2	1	1	4		27	04_3_female.mp3	10	6	2	2	2	8
118	10_1_male.mp3	4	4	2	1	1	3		37	04_3_male.mp3	8	6	2	2	2	7		92	10_1_female.mp3	10	5	2	1	2	4		28	04_3_female.mp3	8	5	2	1	2	8
123	10_1_male.mp3	7	5	2	1	2	3		50	04_3_male.mp3	8	6	2	2	2	7		93	10_1_female.mp3	10	6	2	2	2	4		31	04_3_female.mp3	8	4	2	0	2	8
125	10_1_male.mp3	7	3	2	0	1	3		52	04_3_male.mp3	10	5	2	1	2	7		98	10_1_female.mp3	7	4	1	2	1	4		35	04_3_female.mp3	8	6	2	2	2	8
132	10_1_male.mp3	10	6	2	2	2	3		56	04_3_male.mp3	9	5	2	1	2	7		101	10_1_female.mp3	10	5	2	1	2	4		39	04_3_female.mp3	8	6	2	2	2	8
11	04_1_male.mp3	9	6	2	2	2	3		60	04_3_male.mp3	7	5	2	2	1	7		102	10_1_female.mp3	10	3	2	0	1	4		40	04_3_female.mp3	7	6	2	2	2	8
14	04_1_male.mp3	8	6	2	2	2	3		62	04_3_male.mp3	9	6	2	2	2	7		103	10_1_female.mp3	9	4	2	1	1	4		43	04_3_female.mp3	7	5	2	2	1	8
16	04_1_male.mp3	10	6	2	2	2	3		68	04_3_male.mp3	4	5	2	1	2	7		106	10_1_female.mp3	7	3	1	1	1	4		44	04_3_female.mp3	1	6	2	2	2	8
30	04_1_male.mp3	9	5	2	1	2	3		77	04_3_male.mp3	10	6	2	2	2	7		112	10_1_female.mp3	9	3	2	1	0	4		54	04_3_female.mp3	6	5	2	1	2	8
36	04_1_male.mp3	7	5	2	1	2	3		83	04_3_male.mp3	10	5	1	2	2	7		117	10_1_female.mp3	7	3	2	0	1	4		61	04_3_female.mp3	0	6	2	2	2	8
38	04_1_male.mp3	8	5	2	1	2	3		87	04_3_male.mp3	8	5	2	2	1	7		120	10_1_female.mp3	5	2	1	0	1	4		67	04_3_female.mp3	10	6	2	2	2	8
41	04_1_male.mp3	5	6	2	2	2	3		92	04_3_male.mp3	8	5	2	1	2	7		129	10_1_female.mp3	1	6	2	2	2	4		71	04_3_female.mp3	10	6	2	2	2	8
45	04_1_male.mp3	9	6	2	2	2	3		98	04_3_male.mp3	6	6	2	2	2	7		130	10_1_female.mp3	6	4	2	2	0	4		73	04_3_female.mp3	9	6	2	2	2	8
46	04_1_male.mp3	10	6	2	2	2	3		102	04_3_male.mp3	10	4	2	1	1	7		9	04_1_female.mp3	5	5	2	2	1	4		74	04_3_female.mp3	6	6	2	2	2	8
47	04_1_female.mp3	8	6	2	2	2	3		106	04_3_male.mp3	8	4	1	1	2	7		21	04_1_female.mp3	10	5	2	1	2	4		76	04_3_female.mp3	9	6	2	2	2	8
70	04_1_male.mp3	9	6	2	2	2	3		107	04_3_male.mp3	7	5	2	1	2	7		22	04_1_female.mp3	6	6	2	2	2	4		78	04_3_female.mp3	4	6	2	2	2	8
72	04_3_male.mp3	9	6	2	2	2	3		111	04_3_male.mp3	9	6	2	2	2	7		24	04_3_female.mp3	6	4	2	1	1	4		79	04_3_female.mp3	10	6	2	2	2	8
82	04_1_male.mp3	9	6	2	2	2	3		112	04_3_male.mp3	10	5	2	1	2	7		29	04_1_female.mp3	5	4	2	1	1	4		80	04_3_female.mp3	6	5	2	2	1	8
85	04_1_male.mp3	9	6	2	2	2	3		119	04_3_male.mp3	9	4	2	0	2	7		32	04_1_female.mp3	5	4	2	1	1	4		81	04_3_female.mp3	8	5	2	1	2	8
90	04_1_male.mp3	7	6	2	2	2	3		120	04_3_male.mp3	8	5	2	1	2	7		42	04_1_female.mp3	5	3	1	1	1	4		86	04_3_female.mp3	10	6	2	2	2	8
91	04_1_male.mp3	7	5	2	1	2	3		123	04_3_male.mp3	10	6	2	2	2	7		48	04_1_female.mp3	3	6	2	2	2	4		88	04_3_female.mp3	10	6	2	2	2	8
93	04_3_female.mp3	10	6	2	2	2	3		132	04_3_male.mp3	10	6	2	2	2	7		49	04_1_female.mp3	9	6	2	2	2	4		96	04_3_female.mp3	9	4	2	0	2	8
97	04_1_male.mp3	10	5	2	1	2	3		9	07_3_male.mp3	10	6	2	2	2	7		53	04_3_female.mp3	7	2	0	1	1	4		99	04_3_female.mp3	10	5	2	1	2	8
101	04_1_male.mp3	10	6	2	2	2	3		13	07_3_male.mp3	7	6	2	2	2	7		58	04_1_female.mp3	4	6	2	2	2	4		100	04_3_female.mp3	9	5	2	1	2	8
113	04_1_male.mp3	6	5	2	1	2	3		15	07_3_male.mp3	8	6	2	2	2	7		63	04_1_female.mp3	6	4	2	1	1	4		103	04_3_female.mp3	8	6	2	2	2	8
114	04_1_male.mp3	9	6	2	2	2	3		21	07_3_male.mp3	10	6	2	2	2	7		64	04_1_female.mp3	7	5	2	1	2	4		108	04_3_female.mp3	8	5	2	1	2	8
117	04_1_male.mp3	10	6	2	2	2	3		22	07_3_male.mp3	2	6	2	2	2	7		65	04_1_female.mp3	10	4	2	1	1	4		125	04_3_female.mp3	5	4	2	1	1	8
121	04_1_male.mp3	10	6	2	2	2	3		23	07_3_female.mp3	7	6	2	2	2	5		69	04_1_female.mp3	6	4	2	1	1	4		127	04_3_female.mp3	6	5	2	1	2	8
122	04_1_male.mp3	10	5	1	2	2	3		24	07_3_male.mp3	9	6	2	2	2	7		75	04_1_female.mp3	7	5	2	1	2	4		129	04_3_female.mp3	4	4	1	2	1	8
124	04_1_male.mp3	7	6	2	2	2	3		29	07_3_male.mp3	7	5	2	1	2	7		84	04_1_female.mp3	6	4	2	1	1	4		130	04_3_female.mp3	6	6	2	2	2	8
10	07_1_male.mp3	10	6	2	2	2	3		31	07_3_male.mp3	8	5	2	1	2	7		89	04_1_female.mp3	10	5	2	1	2	4
12	07_1_male.mp3	9	6	2	2	2	3		32	07_3_male.mp3	8	6	2	2	2	7		104	04_1_female.mp3	0	6	2	2	2	4
18	07_1_male.mp3	10	6	2	2	2	3		35	07_3_male.mp3	8	5	2	1	2	7		109	04_1_female.mp3	7	4	2	1	1	4
20	07_1_male.mp3	8	6	2	2	2	3		36	07_3_male.mp3	7	5	2	1	2	7		110	04_1_female.mp3	10	5	2	1	2	4
26	07_1_male.mp3	8	6	2	2	2	3		38	07_3_male.mp3	9	6	2	2	2	7		115	04_1_female.mp3	5	4	1	2	1	4
34	07_1_male.mp3	9	5	2	2	1	3		39	07_3_male.mp3	6	5	2	2	1	6		116	04_1_female.mp3	6	4	2	1	1	4
43	07_1_male.mp3	8	6	2	2	2	3		44	07_3_male.mp3	8	6	2	2	2	7		118	04_1_female.mp3	5	4	1	2	1	4
53	07_1_male.mp3	9	5	2	1	2	3		46	07_3_male.mp3	10	6	2	2	2	7		128	04_1_female.mp3	1	6	2	2	2	4
56	07_1_male.mp3	8	6	2	2	2	3		48	07_3_male.mp3	8	5	2	1	2	7		14	07_1_female.mp3	3	4	2	1	1	4
58	07_1_male.mp3	9	6	2	2	2	3		49	07_3_male.mp3	5	4	2	1	1	7		19	07_1_female.mp3	6	4	2	1	1	4
61	07_1_male.mp3	6	6	2	2	2	3		54	07_3_male.mp3	7	6	2	2	2	7		27	07_1_female.mp3	10	6	2	2	2	4
64	07_1_male.mp3	3	6	2	2	2	3		63	07_3_male.mp3	10	6	2	2	2	7		28	07_1_female.mp3	5	4	2	1	1	4
67	07_1_male.mp3	10	6	2	2	2	3		65	07_3_male.mp3	8	6	2	2	2	7		33	07_1_female.mp3	8	5	2	1	2	4
77	07_1_male.mp3	10	5	2	2	1	3		69	07_3_male.mp3	10	6	2	2	2	7		40	07_1_female.mp3	5	4	2	1	1	4
80	07_1_male.mp3	7	6	2	2	2	3		75	07_3_male.mp3	8	6	2	2	2	7		62	07_1_female.mp3	6	4	2	1	1	4
81	07_1_male.mp3	10	6	2	2	2	3		78	07_3_male.mp3	8	5	2	2	1	7		71	07_1_female.mp3	7	5	2	1	2	4
86	07_1_male.mp3	10	6	2	2	2	3		79	07_3_male.mp3	8	6	2	2	2	7		72	07_1_female.mp3	10	5	2	1	2	4
87	07_1_male.mp3	9	6	2	2	2	3		82	07_3_male.mp3	9	6	2	2	2	7		73	07_1_male.mp3	6	4	2	1	1	4
96	07_1_male.mp3	9	6	2	2	2	3		85	07_3_male.mp3	2	5	2	1	2	7		74	07_3_male.mp3	7	4	2	1	1	4
100	07_1_male.mp3	9	6	2	2	2	3		89	07_3_male.mp3	8	5	2	2	1	7		76	07_1_female.mp3	6	4	1	2	1	4
127	07_1_male.mp3	9	6	2	2	2	3		93	07_3_male.mp3	8	6	2	2	2	7		88	07_1_female.mp3	5	3	1	1	1	4
130	07_1_male.mp3	9	5	2	1	2	3		101	07_3_male.mp3	7	4	1	2	1	7		99	07_1_female.mp3	6	4	1	2	1	4
									103	07_3_male.mp3	7	5	2	2	1	7		107	07_1_female.mp3	5	4	1	2	1	4
									104	07_3_male.mp3	8	5	2	2	1	7		108	07_1_female.mp3	9	5	1	2	2	4
									110	07_3_male.mp3	10	6	2	2	2	7		109	07_1_female.mp3	6	4	1	2	1	4
									113	07_3_male.mp3	6	5	2	2	1	7		111	07_1_female.mp3	5	4	2	1	1	4
									115	07_3_male.mp3	8	4	1	1	2	7		114	07_1_female.mp3	7	4	2	1	1	4
									116	07_3_male.mp3	7	5	2	1	2	7		119	07_1_female.mp3	2	6	2	2	2	4
									117	07_3_male.mp3	7	5	2	2	1	7		123	07_3_male.mp3	6	4	2	1	1	4
									124	07_1_male.mp3	8	5	2	2	1	7		125	07_1_female.mp3	2	6	2	2	2	4
									128	07_3_male.mp3	7	5	1	2	2	7
									129	07_3_male.mp3	7	6	2	2	2	7

## Sheet: Female
12	01_1_female.mp3	9	6	2	2	2	1		9	01_3_female.mp3	8	6	2	2	2	5		18	01_1_male.mp3	10	6	2	2	2	2		10	01_3_male.mp3	10	5	2	2	1	6
22	01_1_female.mp3	9	6	2	2	2	1		13	01_3_female.mp3	9	5	2	1	2	5		21	01_1_male.mp3	0	6	2	2	2	2		11	01_3_male.mp3	10	6	2	2	2	6
23	01_1_female.mp3	9	6	2	2	2	1		14	01_3_female.mp3	10	5	2	1	2	5		24	01_1_male.mp3	10	6	2	2	2	2		15	01_3_male.mp3	9	4	2	1	1	6
27	01_1_female.mp3	10	6	2	2	2	1		19	01_3_female.mp3	9	6	2	2	2	5		26	01_1_male.mp3	1	6	2	2	2	2		16	01_3_male.mp3	7	6	2	2	2	6
34	01_1_female.mp3	7	6	2	2	2	1		32	01_3_female.mp3	8	6	2	2	2	5		30	01_1_male.mp3	6	6	2	2	2	2		20	01_3_male.mp3	8	6	2	2	2	6
39	01_1_female.mp3	10	6	2	2	2	1		33	01_3_female.mp3	9	6	2	2	2	5		31	01_1_male.mp3	2	5	2	1	2	2		28	01_3_male.mp3	8	6	2	2	2	6
42	01_1_female.mp3	10	6	2	2	2	1		40	01_3_female.mp3	6	6	2	2	2	5		35	01_1_male.mp3	6	6	2	2	2	2		29	01_3_male.mp3	7	4	2	0	2	6
43	01_1_female.mp3	9	5	2	2	1	1		68	01_3_female.mp3	7	6	2	2	2	5		36	01_1_male.mp3	6	6	2	2	2	2		37	01_3_male.mp3	10	6	2	2	2	6
44	01_1_female.mp3	10	6	2	2	2	1		72	01_3_female.mp3	8	6	2	2	2	5		41	01_1_male.mp3	3	6	2	2	2	2		38	01_3_male.mp3	10	5	1	2	2	6
50	01_1_female.mp3	7	6	2	2	2	1		76	01_3_female.mp3	10	6	2	2	2	5		45	01_1_male.mp3	9	6	2	2	2	2		47	01_3_male.mp3	9	6	2	2	2	6
53	01_1_female.mp3	6	4	2	1	1	1		77	01_3_female.mp3	10	5	2	2	1	5		46	01_1_male.mp3	1	6	2	2	2	2		52	01_3_male.mp3	10	6	2	2	2	6
54	01_1_female.mp3	10	6	2	2	2	1		84	01_3_female.mp3	8	6	2	2	2	5		48	01_1_male.mp3	3	5	2	2	1	2		56	01_3_male.mp3	10	6	2	2	2	6
65	01_1_female.mp3	10	3	2	0	1	1		85	01_3_female.mp3	5	6	2	2	2	5		49	01_1_male.mp3	8	5	1	2	2	2		61	01_3_male.mp3	2	6	2	2	2	6
74	01_1_female.mp3	5	6	2	2	2	1		88	01_3_female.mp3	7	5	2	1	2	5		58	01_1_male.mp3	7	4	2	1	1	2		62	01_3_male.mp3	9	4	1	1	2	6
80	01_1_female.mp3	9	6	2	2	2	1		91	01_3_female.mp3	7	5	1	2	2	5		60	01_1_male.mp3	10	6	2	2	2	2		63	01_3_male.mp3	8	5	2	2	1	6
89	01_1_female.mp3	10	5	2	2	1	1		106	01_3_female.mp3	6	5	1	2	2	5		64	01_1_male.mp3	9	5	2	1	2	2		67	01_3_male.mp3	10	6	2	2	2	1
90	01_1_female.mp3	10	6	2	2	2	1		110	01_3_female.mp3	10	6	2	2	2	5		71	01_1_male.mp3	9	6	2	2	2	2		69	01_3_male.mp3	8	6	2	2	2	6
104	01_1_female.mp3	9	6	2	2	2	1		116	01_3_female.mp3	7	5	2	1	2	5		73	01_1_male.mp3	7	6	2	2	2	2		70	01_3_male.mp3	10	6	2	2	2	6
108	01_1_female.mp3	8	6	2	2	2	1		121	01_3_female.mp3	10	5	2	2	1	5		75	01_1_male.mp3	10	5	2	1	2	2		79	01_3_male.mp3	9	6	2	2	2	6
113	01_1_female.mp3	4	6	2	2	2	1		123	01_3_female.mp3	10	6	2	2	2	5		78	01_1_male.mp3	6	5	2	2	1	2		96	01_3_male.mp3	10	5	2	1	2	6
117	01_1_female.mp3	9	6	2	2	2	1		10	09_3_female.mp3	10	5	2	1	2	5		81	01_1_male.mp3	6	4	2	1	1	2		97	01_3_male.mp3	10	6	2	2	2	6
119	01_1_female.mp3	9	6	2	2	2	1		20	09_3_female.mp3	9	5	2	1	2	5		82	01_1_male.mp3	10	5	2	1	2	2		98	01_3_male.mp3	7	6	2	2	2	6
122	01_1_female.mp3	8	4	1	2	1	1		21	09_3_female.mp3	5	4	2	1	1	5		83	01_1_male.mp3	7	5	1	2	2	2		99	01_3_male.mp3	10	6	2	2	2	6
125	01_1_female.mp3	6	5	2	1	2	1		24	09_3_female.mp3	10	6	2	2	2	5		86	01_1_male.mp3	10	5	2	2	1	2		101	01_3_male.mp3	10	4	1	1	2	6
127	01_1_female.mp3	9	6	2	2	2	1		31	09_3_female.mp3	10	5	2	1	2	5		87	01_1_male.mp3	8	6	2	2	2	2		103	01_3_male.mp3	7	5	2	2	1	6
13	09_1_female.mp3	8	5	2	1	2	1		34	09_3_female.mp3	10	6	2	2	2	5		92	01_1_male.mp3	10	5	2	2	1	2		107	01_3_male.mp3	5	5	2	2	1	6
15	09_1_female.mp3	10	5	2	1	2	1		36	09_3_female.mp3	10	5	2	1	2	5		93	01_1_male.mp3	10	6	2	2	2	2		111	01_3_male.mp3	9	6	2	2	2	6
16	09_1_female.mp3	8	4	2	0	2	1		38	09_3_female.mp3	8	3	1	1	1	5		100	01_1_male.mp3	9	6	2	2	2	2		115	01_3_male.mp3	4	5	1	2	2	6
19	09_1_female.mp3	10	6	2	2	2	1		41	09_3_female.mp3	1	3	0	1	2	5		102	01_1_male.mp3	7	3	0	2	1	2		118	01_3_male.mp3	5	6	2	2	2	6
28	09_1_female.mp3	9	6	2	2	2	1		42	09_3_female.mp3	8	4	2	1	1	5		109	01_1_male.mp3	7	6	2	2	2	2		120	01_3_male.mp3	8	5	2	1	2	6
29	09_1_female.mp3	7	6	2	2	2	1		49	09_3_female.mp3	9	5	2	2	1	5		112	01_1_male.mp3	10	6	2	2	2	2		124	01_3_male.mp3	9	6	2	2	2	6
30	09_1_female.mp3	10	6	2	2	2	1		56	09_3_female.mp3	7	5	2	1	2	5		114	01_1_male.mp3	7	4	1	2	1	2		128	01_3_male.mp3	3	6	2	2	2	6
35	09_1_female.mp3	9	5	2	1	2	1		61	09_3_female.mp3	5	4	2	1	1	5		130	01_1_male.mp3	7	6	2	2	2	2		129	01_3_male.mp3	10	6	2	2	2	6
37	09_1_female.mp3	8	4	1	1	2	1		64	09_3_female.mp3	8	5	2	1	2	5		11	09_1_male.mp3	3	6	2	2	2	2		132	01_3_male.mp3	10	6	2	2	2	6
46	09_1_female.mp3	6	5	2	1	2	1		70	09_3_female.mp3	7	5	2	1	2	5		12	09_1_male.mp3	0	5	2	1	2	2		9	09_3_male.mp3	9	6	2	2	2	6
48	09_1_female.mp3	10	6	2	2	2	1		72	09_3_female.mp3	9	6	2	2	2	1		23	09_1_male.mp3	1	4	2	1	1	2		14	09_3_male.mp3	10	6	2	2	2	6
63	09_1_female.mp3	10	5	1	2	2	1		75	09_3_female.mp3	9	5	2	1	2	5		27	09_1_male.mp3	7	4	2	1	1	2		18	09_3_male.mp3	10	5	2	1	2	6
76	09_1_female.mp3	9	4	1	1	2	1		78	09_3_female.mp3	6	5	2	1	2	5		33	09_1_male.mp3	8	4	2	1	1	2		22	09_3_male.mp3	4	4	2	1	1	6
77	09_1_female.mp3	10	5	2	1	2	1		84	09_3_female.mp3	9	5	2	1	2	5		39	09_1_male.mp3	4	6	2	2	2	2		26	09_3_male.mp3	6	5	2	1	2	6
79	09_1_female.mp3	9	6	2	2	2	1		89	09_3_female.mp3	10	3	2	0	1	5		47	09_1_male.mp3	6	3	1	1	1	2		32	09_3_male.mp3	7	5	2	2	1	6
81	09_1_female.mp3	9	5	2	1	2	1		92	09_3_female.mp3	8	4	2	1	1	5		52	09_1_male.mp3	6	3	1	1	1	2		40	09_3_male.mp3	7	5	2	1	2	6
82	09_1_female.mp3	10	6	2	2	2	1		102	09_3_female.mp3	10	3	1	0	2	5		53	09_1_male.mp3	8	2	1	1	0	3		43	09_3_male.mp3	5	5	2	1	2	6
83	09_1_female.mp3	10	3	1	1	1	1		104	09_3_female.mp3	8	5	2	1	2	5		54	09_1_male.mp3	6	4	2	1	1	2		44	09_3_male.mp3	4	4	1	1	2	6
86	09_1_female.mp3	10	5	2	1	2	1		114	09_3_female.mp3	8	5	2	1	2	5		62	09_1_male.mp3	5	4	2	1	1	2		45	09_3_male.mp3	10	6	2	2	2	6
88	09_1_female.mp3	7	3	1	0	2	1		115	09_3_female.mp3	7	4	1	1	2	5		69	09_1_male.mp3	5	4	2	1	1	2		50	09_3_male.mp3	5	2	0	1	1	6
91	09_1_female.mp3	9	5	2	1	2	1		118	09_3_female.mp3	5	4	1	2	1	5		73	09_1_male.mp3	10	6	2	2	2	1		58	09_3_male.mp3	8	4	1	2	1	6
93	09_1_female.mp3	8	5	2	1	2	1		119	09_3_female.mp3	7	4	2	1	1	5		74	09_1_male.mp3	3	5	2	1	2	2		60	09_3_male.mp3	4	5	2	1	2	6
96	09_1_female.mp3	9	3	2	1	0	1		122	09_3_female.mp3	9	2	0	1	1	5		85	09_1_male.mp3	2	5	2	1	2	2		65	09_3_male.mp3	10	2	0	2	0	6
107	09_1_female.mp3	2	3	2	0	1	1		127	09_3_female.mp3	8	5	2	1	2	5		97	09_1_male.mp3	5	3	1	1	1	2		67	09_3_male.mp3	10	5	2	1	2	6
109	09_1_female.mp3	9	6	2	2	2	1		128	09_3_female.mp3	4	5	2	2	1	5		98	09_1_male.mp3	7	4	2	1	1	2		68	09_3_male.mp3	4	5	2	1	2	6
111	09_1_female.mp3	9	6	2	2	2	1		129	09_3_female.mp3	5	5	2	1	2	5		99	09_1_male.mp3	6	4	2	0	2	2		71	09_3_male.mp3	10	5	2	1	2	6
124	09_1_female.mp3	8	5	2	1	2	1		11	03_3_female.mp3	7	5	2	1	2	5		100	09_1_male.mp3	8	5	1	2	2	2		80	09_3_male.mp3	7	5	2	1	2	6
130	09_1_female.mp3	10	6	2	2	2	1		15	03_3_female.mp3	7	5	2	1	2	5		101	09_1_male.mp3	10	5	2	1	2	2		87	09_3_male.mp3	10	4	1	1	2	6
132	09_1_female.mp3	10	5	2	1	2	1		16	03_3_female.mp3	10	6	2	2	2	5		103	09_1_male.mp3	6	4	2	1	1	2		90	09_3_male.mp3	7	6	2	2	2	6
9	03_1_female.mp3	9	6	2	2	2	1		26	03_3_female.mp3	8	5	2	1	2	5		106	09_1_male.mp3	6	4	1	2	1	2		110	09_3_male.mp3	9	3	1	0	2	6
10	03_1_female.mp3	10	4	2	0	2	1		28	03_3_female.mp3	8	5	2	1	2	5		108	09_1_male.mp3	9	3	1	1	1	2		112	09_3_male.mp3	10	5	2	1	2	6
18	03_1_female.mp3	10	6	2	2	2	1		30	03_3_female.mp3	7	5	2	2	1	5		113	09_1_male.mp3	8	6	2	2	2	2		116	09_3_male.mp3	10	3	1	1	1	6
21	03_1_female.mp3	10	5	2	1	2	1		35	03_3_female.mp3	9	6	2	2	2	5		120	09_1_male.mp3	8	2	1	1	0	2		117	09_3_male.mp3	9	4	2	0	2	6
24	03_1_female.mp3	8	6	2	2	2	1		39	03_3_female.mp3	8	6	2	2	2	5		121	09_1_male.mp3	10	6	2	2	2	2		12	03_3_male.mp3	7	5	2	2	1	6
32	03_1_female.mp3	8	6	2	2	2	1		43	03_3_female.mp3	2	5	2	1	2	5		123	09_1_male.mp3	10	6	2	2	2	2		13	03_3_male.mp3	7	6	2	2	2	6
40	03_1_female.mp3	8	6	2	2	2	1		44	03_3_female.mp3	7	5	2	2	1	5		125	09_1_male.mp3	1	6	2	2	2	2		23	03_3_male.mp3	4	5	2	1	2	6
41	03_1_female.mp3	8	6	2	2	2	1		45	03_3_female.mp3	7	5	2	2	1	5		14	03_1_male.mp3	9	6	2	2	2	2		27	03_3_male.mp3	10	5	2	1	2	6
47	03_1_female.mp3	8	5	2	1	2	1		50	03_3_female.mp3	9	6	2	2	2	5		19	03_1_male.mp3	6	3	1	1	1	2		31	03_3_male.mp3	7	5	2	1	2	6
49	03_1_female.mp3	9	4	2	1	1	1		52	03_3_female.mp3	9	5	2	1	2	1		20	03_1_male.mp3	5	4	1	1	2	2		34	03_3_male.mp3	7	5	2	1	2	6
56	03_1_female.mp3	6	4	2	1	1	2		53	03_3_female.mp3	6	4	1	1	2	5		22	03_1_male.mp3	7	6	2	2	2	2		36	03_3_male.mp3	8	5	2	1	2	6
60	03_1_female.mp3	9	6	2	2	2	1		58	03_3_female.mp3	6	6	2	2	2	5		29	03_1_male.mp3	2	6	2	2	2	2		46	03_3_male.mp3	7	4	2	1	1	6
61	03_1_female.mp3	6	5	2	2	1	1		63	03_3_female.mp3	10	6	2	2	2	5		33	03_1_male.mp3	9	5	1	2	2	2		48	03_3_male.mp3	5	4	2	1	1	6
62	03_1_female.mp3	10	6	2	2	2	1		71	03_3_female.mp3	9	5	2	1	2	5		37	03_1_male.mp3	6	4	2	1	1	2		74	03_3_male.mp3	6	4	2	1	1	6
64	03_1_female.mp3	8	3	1	2	0	1		73	03_3_female.mp3	10	6	2	2	2	5		38	03_1_male.mp3	10	6	2	2	2	2		78	03_3_male.mp3	8	5	2	2	1	6
69	03_1_female.mp3	8	6	2	2	2	1		81	03_3_female.mp3	10	6	2	2	2	5		42	03_1_male.mp3	2	6	2	2	2	2		82	03_3_male.mp3	9	4	2	1	1	6
70	03_1_female.mp3	8	6	2	2	2	1		93	03_3_female.mp3	10	5	2	1	2	5		54	03_1_male.mp3	7	6	2	2	2	2		83	03_3_male.mp3	6	4	1	2	1	6
75	03_1_female.mp3	10	6	2	2	2	1		96	03_3_female.mp3	10	4	2	1	1	5		65	03_1_male.mp3	6	4	2	1	1	2		85	03_3_male.mp3	9	5	2	2	1	6
87	03_1_female.mp3	8	5	2	1	2	1		98	03_3_female.mp3	7	6	2	2	2	5		67	03_1_male.mp3	10	5	2	2	1	2		86	03_3_male.mp3	10	4	2	1	1	6
92	03_1_female.mp3	10	6	2	2	2	1		99	03_3_female.mp3	9	5	2	2	1	5		68	03_1_male.mp3	3	5	2	2	1	2		88	03_3_male.mp3	8	6	2	2	2	6
97	03_1_female.mp3	10	5	2	2	1	1		100	03_3_female.mp3	9	5	1	2	2	5		72	03_1_male.mp3	3	6	2	2	2	2		91	03_3_male.mp3	7	5	2	2	1	6
101	03_1_female.mp3	10	6	2	2	2	1		103	03_3_female.mp3	8	5	2	2	1	5		76	03_1_male.mp3	6	3	1	1	1	2		102	03_3_male.mp3	6	4	2	1	1	6
106	03_1_female.mp3	9	6	2	2	2	1		107	03_3_female.mp3	7	5	2	2	1	5		77	03_1_male.mp3	5	6	2	2	2	2		104	03_3_male.mp3	7	4	2	2	0	6
110	03_1_female.mp3	10	6	2	2	2	1		112	03_3_female.mp3	8	5	2	2	1	5		79	03_1_male.mp3	7	6	2	2	2	2		109	03_3_male.mp3	8	3	1	0	2	6
114	03_1_female.mp3	9	6	2	2	2	1		113	03_3_female.mp3	8	6	2	2	2	5		80	03_1_male.mp3	1	6	2	2	2	2		122	03_3_male.mp3	9	4	1	2	1	6
115	03_1_female.mp3	9	5	1	2	2	1		117	03_3_female.mp3	7	4	2	2	0	5		84	03_1_male.mp3	9	5	2	2	1	2		125	03_3_male.mp3	6	4	2	1	1	6
116	03_1_female.mp3	9	4	1	1	2	1		120	03_3_female.mp3	7	5	2	1	2	5		89	03_1_male.mp3	6	4	2	1	1	2		127	03_3_male.mp3	7	4	2	1	1	6
118	03_1_female.mp3	5	4	2	2	0	1		124	03_3_female.mp3	8	4	2	1	1	5		90	03_1_male.mp3	0	6	2	2	2	2		19	05_3_male.mp3	7	4	2	1	1	6
121	03_1_female.mp3	10	6	2	2	2	1		130	03_3_female.mp3	7	5	2	2	1	5		108	03_1_male.mp3	6	4	2	1	1	2		21	05_3_male.mp3	5	4	2	1	1	6
123	03_1_female.mp3	10	6	2	2	2	1		132	03_3_female.mp3	10	4	2	1	1	5		111	03_1_male.mp3	1	5	2	1	2	2		24	05_3_male.mp3	9	6	2	2	2	6
11	05_1_female.mp3	9	6	2	2	2	1		12	05_3_female.mp3	6	6	2	2	2	5		119	03_1_male.mp3	1	5	2	2	1	2		35	05_3_male.mp3	9	5	2	1	2	6
14	05_1_female.mp3	9	6	2	2	2	1		18	05_3_female.mp3	10	6	2	2	2	5		128	03_1_male.mp3	1	6	2	2	2	2		41	05_3_male.mp3	7	5	2	1	2	6
20	05_1_female.mp3	8	6	2	2	2	1		22	05_3_female.mp3	7	6	2	2	2	5		129	03_1_male.mp3	0	5	2	1	2	2		42	05_3_male.mp3	6	6	2	2	2	6
26	05_1_female.mp3	9	6	2	2	2	1		27	05_3_female.mp3	9	6	2	2	2	5		9	05_1_male.mp3	7	5	2	2	1	2		49	05_3_female.mp3	5	4	2	1	1	6
31	05_1_female.mp3	9	6	2	2	2	1		29	05_3_female.mp3	7	6	2	2	2	5		10	05_1_male.mp3	10	6	2	2	2	2		64	05_3_male.mp3	10	5	2	2	1	6
33	05_1_female.mp3	6	4	1	2	1	1		30	05_3_female.mp3	10	5	2	2	1	5		13	05_1_male.mp3	6	6	2	2	2	2		72	05_3_female.mp3	7	6	2	2	2	6
36	05_1_female.mp3	10	6	2	2	2	1		37	05_3_female.mp3	9	6	2	2	2	5		15	05_1_male.mp3	3	6	2	2	2	2		73	05_3_male.mp3	9	6	2	2	2	6
38	05_1_female.mp3	10	6	2	2	2	1		46	05_3_female.mp3	10	6	2	2	2	5		16	05_1_male.mp3	8	6	2	2	2	2		75	05_3_male.mp3	10	6	2	2	2	6
45	05_1_female.mp3	10	6	2	2	2	1		47	05_3_female.mp3	7	6	2	2	2	5		23	05_1_male.mp3	1	6	2	2	2	2		76	05_3_male.mp3	8	6	2	2	2	6
56	05_1_female.mp3	6	6	2	2	2	1		48	05_3_female.mp3	8	6	2	2	2	5		28	05_1_male.mp3	8	6	2	2	2	2		77	05_3_male.mp3	8	6	2	2	2	6
58	05_1_female.mp3	8	6	2	2	2	1		52	05_3_female.mp3	10	5	2	1	2	5		32	05_1_male.mp3	8	6	2	2	2	2		81	05_3_male.mp3	8	5	2	2	1	6
68	05_1_female.mp3	10	6	2	2	2	1		54	05_3_female.mp3	9	6	2	2	2	5		34	05_1_male.mp3	0	5	2	2	1	2		84	05_3_male.mp3	8	6	2	2	2	6
70	05_1_female.mp3	10	6	2	2	2	1		60	05_3_female.mp3	7	5	1	2	2	5		39	05_1_male.mp3	6	4	2	1	1	2		89	05_3_male.mp3	7	4	2	1	1	6
71	05_1_female.mp3	10	6	2	2	2	1		62	05_3_male.mp3	7	6	2	2	2	5		40	05_1_male.mp3	8	6	2	2	2	2		92	05_3_male.mp3	7	3	2	0	1	6
78	05_1_female.mp3	9	6	2	2	2	1		65	05_3_female.mp3	10	2	1	0	1	5		43	05_1_male.mp3	1	4	2	1	1	2		93	05_3_male.mp3	10	6	2	2	2	6
85	05_1_female.mp3	9	6	2	2	2	1		67	05_3_female.mp3	9	5	2	1	2	5		44	05_1_male.mp3	2	3	1	1	1	2		106	05_3_male.mp3	5	4	1	1	2	6
98	05_1_female.mp3	8	6	2	2	2	1		69	05_3_female.mp3	7	5	2	1	2	5		50	05_1_male.mp3	0	6	2	2	2	2		113	05_3_male.mp3	8	4	2	1	1	6
99	05_1_female.mp3	10	6	2	2	2	1		79	05_3_female.mp3	10	5	2	1	2	5		53	05_1_male.mp3	8	3	1	1	1	2		114	05_3_male.mp3	8	6	2	2	2	6
100	05_1_female.mp3	10	6	2	2	2	1		80	05_3_female.mp3	9	6	2	2	2	5		61	05_1_male.mp3	0	6	2	2	2	2		119	05_3_male.mp3	6	5	2	1	2	6
102	05_1_female.mp3	10	6	2	2	2	1		82	05_3_female.mp3	9	5	2	2	1	5		63	05_1_male.mp3	2	6	2	2	2	2		121	05_3_male.mp3	7	5	2	2	1	6
103	05_1_female.mp3	9	6	2	2	2	1		83	05_3_female.mp3	9	5	1	2	2	5		74	05_1_male.mp3	1	6	2	2	2	2		123	05_3_male.mp3	8	5	2	2	1	6
120	05_1_female.mp3	8	5	2	2	1	1		86	05_3_female.mp3	8	6	2	2	2	5		88	05_1_male.mp3	6	4	1	2	1	2		130	05_3_male.mp3	8	6	2	2	2	6
128	05_1_female.mp3	6	6	2	2	2	1		87	05_3_female.mp3	7	5	2	2	1	5		91	05_1_male.mp3	5	6	2	2	2	2
129	05_1_female.mp3	8	6	2	2	2	1		90	05_3_female.mp3	8	5	2	2	1	5		96	05_1_male.mp3	9	3	1	1	1	2
									97	05_3_male.mp3	8	5	2	2	1	5		104	05_1_male.mp3	0	6	2	2	2	2
									101	05_3_female.mp3	8	5	2	2	1	5		107	05_1_male.mp3	5	4	1	1	2	2
									108	05_3_female.mp3	9	5	2	2	1	5		110	05_1_male.mp3	10	5	2	1	2	2
									109	05_3_female.mp3	9	6	2	2	2	5		116	05_1_male.mp3	8	6	2	2	2	2
									111	05_3_female.mp3	7	5	2	2	1	5		117	05_1_male.mp3	7	6	2	2	2	2
									125	05_3_female.mp3	7	5	2	1	2	5		118	05_1_male.mp3	5	5	2	2	1	2
																		122	05_1_male.mp3	5	4	2	2	0	2
																		124	05_1_male.mp3	8	4	2	1	1	2
																		127	05_1_male.mp3	6	5	2	1	2	2
																		132	05_1_male.mp3	10	6	2	2	2	2

## Sheet: Group
CONGRUENCY	Female					Male
	matched 1st	mismatched 1st	matched 3rd	mismatched 3rd		matched 1st	mismatched 1st	matched 3rd	mismatched 3rd
	1	2	5	6		3	4	7	8
	8.75893	5.8125	8.01786	7.72321		8.41071	5.99107	8.03571	7.1875
RECALL	Female					Male
	1st female	1st male	3rd female	3rd male		1st male	1st female	3rd male	3rd female			1st female	1st male	3rd female	3rd male		1st male	1st female	3rd male	3rd female
	1	2	5	6		3	4	7	8		Linguistic	1.76786	1.58929	1.625	1.56696		1.76786	1.40625	1.70982	1.62946
	5.44643	5.02679	5.11607	4.96429		5.48214	4.65179	5.28571	5.15179		Sensory	1.91071	1.83036	1.86607	1.83036		1.94643	1.83929	1.86607	1.89286

## Sheet: 01
				V	A	AV		Linguistic	Congruency	#Correct	Linguistic	Sensory		Average across males and females					Linguistic	Congruency	#Correct	Linguistic	Sensory
9	03_1_female.mp3	9	6	2	2	2	1	2	8.75893	5.44643	1.76786	1.91071		9	5.5	2	2	1.5	2	8.58482	5.46429	1.92857	1.70982
10	03_1_female.mp3	10	4	2	0	2	1	1						10	5	2	1	2	1.5
11	05_1_female.mp3	9	6	2	2	2	1	2						9	6	2	2	2	2
12	01_1_female.mp3	9	6	2	2	2	1	2						9	6	2	2	2	2
13	09_1_female.mp3	8	5	2	1	2	1	1.5						7.5	5	2	1	2	1.5
14	05_1_female.mp3	9	6	2	2	2	1	2						8.5	6	2	2	2	2
15	09_1_female.mp3	10	5	2	1	2	1	1.5						9	5	2	1.5	1.5	1.75
16	09_1_female.mp3	8	4	2	0	2	1	1						9	5	2	1	2	1.5
18	03_1_female.mp3	10	6	2	2	2	1	2						10	6	2	2	2	2
19	09_1_female.mp3	10	6	2	2	2	1	2						9	6	2	2	2	2
20	05_1_female.mp3	8	6	2	2	2	1	2						8	6	2	2	2	2
21	03_1_female.mp3	10	5	2	1	2	1	1.5						10	4.5	2	1	1.5	1.5
22	01_1_female.mp3	9	6	2	2	2	1	2						6.5	6	2	2	2	2
23	01_1_female.mp3	9	6	2	2	2	1	2						5	6	2	2	2	2
24	03_1_female.mp3	8	6	2	2	2	1	2						8.5	6	2	2	2	2
26	05_1_female.mp3	9	6	2	2	2	1	2						8.5	6	2	2	2	2
27	01_1_female.mp3	10	6	2	2	2	1	2						10	6	2	2	2	2
28	09_1_female.mp3	9	6	2	2	2	1	2						7.5	5	2	1	2	1.5
29	09_1_female.mp3	7	6	2	2	2	1	2						7	5	2	1.5	1.5	1.75
30	09_1_female.mp3	10	6	2	2	2	1	2						9.5	5.5	2	1.5	2	1.75
31	05_1_female.mp3	9	6	2	2	2	1	2						9.5	6	2	2	2	2
32	03_1_female.mp3	8	6	2	2	2	1	2						4	5.5	2	2	1.5	2
33	05_1_female.mp3	6	4	1	2	1	1	1.5						7.5	4.5	1	2	1.5	1.5
34	01_1_female.mp3	7	6	2	2	2	1	2						8	5.5	2	2	1.5	2
35	09_1_female.mp3	9	5	2	1	2	1	1.5						9	5.5	2	1.5	2	1.75
36	05_1_female.mp3	10	6	2	2	2	1	2						8.5	5.5	2	1.5	2	1.75
37	09_1_female.mp3	8	4	1	1	2	1	1.5						9	5	1.5	1.5	2	1.5
38	05_1_female.mp3	10	6	2	2	2	1	2						9	5.5	2	1.5	2	1.75
39	01_1_female.mp3	10	6	2	2	2	1	2						9	6	2	2	2	2
40	03_1_female.mp3	8	6	2	2	2	1	2						7	5.5	2	2	1.5	2
41	03_1_female.mp3	8	6	2	2	2	1	2						6.5	6	2	2	2	2
42	01_1_female.mp3	10	6	2	2	2	1	2						10	6	2	2	2	2
43	01_1_female.mp3	9	5	2	2	1	1	1.5						8.5	5.5	2	2	1.5	2
44	01_1_female.mp3	10	6	2	2	2	1	2						9	5.5	2	1.5	2	1.75
45	05_1_female.mp3	10	6	2	2	2	1	2						9.5	6	2	2	2	2
46	09_1_female.mp3	6	5	2	1	2	1	1.5						8	5.5	2	1.5	2	1.75
47	03_1_female.mp3	8	5	2	1	2	1	1.5						8	5.5	2	1.5	2	1.75
48	09_1_female.mp3	10	6	2	2	2	1	2						9	6	2	2	2	2
49	03_1_female.mp3	9	4	2	1	1	1	1						9	5	2	1.5	1.5	1.75
50	01_1_female.mp3	7	6	2	2	2	1	2						8.5	6	2	2	2	2
52	01_1_female.mp3	9	5	2	1	2	1	1.5						9.5	5.5	2	1.5	2	1.75
53	01_1_female.mp3	6	4	2	1	1	1	1						7.5	4.5	2	1	1.5	1.5
54	01_1_female.mp3	10	6	2	2	2	1	2						9.5	5	2	2	1	2
56	05_1_female.mp3	6	6	2	2	2	1	2						7	6	2	2	2	2
58	05_1_female.mp3	8	6	2	2	2	1	2						8.5	6	2	2	2	2
60	03_1_female.mp3	9	6	2	2	2	1	2						8	6	2	2	2	2
61	03_1_female.mp3	6	5	2	2	1	1	1.5						6	5.5	2	2	1.5	2
62	03_1_female.mp3	10	6	2	2	2	1	2						8.5	5	1.5	2	1.5	1.75
63	09_1_female.mp3	10	5	1	2	2	1	2						9	5.5	1.5	2	2	1.75
64	03_1_female.mp3	8	3	1	2	0	1	1						5.5	4.5	1.5	2	1	1.75
65	01_1_female.mp3	10	3	2	0	1	1	0.5						9.5	3.5	2	0.5	1	1.25
67	01_1_male.mp3	10	6	2	2	2	1	2						10	6	2	2	2	2
68	05_1_female.mp3	10	6	2	2	2	1	2						9	6	2	2	2	2
69	03_1_female.mp3	8	6	2	2	2	1	2						9	5.5	2	1.5	2	1.75
70	05_1_female.mp3	10	6	2	2	2	1	2						9.5	6	2	2	2	2
71	05_1_female.mp3	10	6	2	2	2	1	2						10	6	2	2	2	2
72	09_3_female.mp3	9	6	2	2	2	1	2						9	6	2	2	2	2
73	09_1_male.mp3	10	6	2	2	2	1	2						10	6	2	2	2	2
74	01_1_female.mp3	5	6	2	2	2	1	2						7.5	6	2	2	2	2
75	03_1_female.mp3	10	6	2	2	2	1	2						9.5	5.5	2	2	1.5	2
76	09_1_female.mp3	9	4	1	1	2	1	1.5						9.5	5	1.5	1.5	2	1.5
77	09_1_female.mp3	10	5	2	1	2	1	1.5						10	5	2	1.5	1.5	1.75
78	05_1_female.mp3	9	6	2	2	2	1	2						8.5	6	2	2	2	2
79	09_1_female.mp3	9	6	2	2	2	1	2						9	6	2	2	2	2
80	01_1_female.mp3	9	6	2	2	2	1	2						8	6	2	2	2	2
81	09_1_female.mp3	9	5	2	1	2	1	1.5						9.5	5.5	2	1.5	2	1.75
82	09_1_female.mp3	10	6	2	2	2	1	2						9.5	6	2	2	2	2
83	09_1_female.mp3	10	3	1	1	1	1	1						10	3.5	1	1	1.5	1
84	09_1_female.mp3	9	5	2	1	2	1	1.5						8.5	5.5	2	1.5	2	1.75
85	05_1_female.mp3	9	6	2	2	2	1	2						9	6	2	2	2	2
86	09_1_female.mp3	10	5	2	1	2	1	1.5						10	5.5	2	1.5	2	1.75
87	03_1_female.mp3	8	5	2	1	2	1	1.5						8.5	5.5	2	1.5	2	1.75
88	09_1_female.mp3	7	3	1	0	2	1	1						3.5	4.5	1.5	1	2	1.25
89	01_1_female.mp3	10	5	2	2	1	1	1.5						9.5	5	2	1.5	1.5	1.75
90	01_1_female.mp3	10	6	2	2	2	1	2						8.5	6	2	2	2	2
91	09_1_female.mp3	9	5	2	1	2	1	1.5						8	5	2	1	2	1.5
92	03_1_female.mp3	10	6	2	2	2	1	2						10	5	2	1.5	1.5	1.75
93	09_1_female.mp3	8	5	2	1	2	1	1.5						9	5.5	2	1.5	2	1.75
96	09_1_female.mp3	9	3	2	1	0	1	0.5						9	4.5	2	1.5	1	1.75
97	03_1_female.mp3	10	5	2	2	1	1	1.5						10	5	2	1.5	1.5	1.75
98	05_1_female.mp3	8	6	2	2	2	1	2						8.5	5.5	2	1.5	2	1.75
99	05_1_female.mp3	10	6	2	2	2	1	2						10	5	2	1	2	1.5
100	05_1_female.mp3	10	6	2	2	2	1	2						9.5	6	2	2	2	2
101	03_1_female.mp3	10	6	2	2	2	1	2						10	6	2	2	2	2
102	05_1_female.mp3	10	6	2	2	2	1	2						9.5	5.5	2	2	1.5	2
103	05_1_female.mp3	9	6	2	2	2	1	2						9	6	2	2	2	2
104	01_1_female.mp3	9	6	2	2	2	1	2						9	6	2	2	2	2
106	03_1_female.mp3	9	6	2	2	2	1	2						9	5.5	1.5	2	2	1.75
107	09_1_female.mp3	2	3	2	0	1	1	0.5						5	3.5	2	0.5	1	1.25
108	01_1_female.mp3	8	6	2	2	2	1	2						8.5	6	2	2	2	2
109	09_1_female.mp3	9	6	2	2	2	1	2						9	6	2	2	2	2
110	03_1_female.mp3	10	6	2	2	2	1	2						10	6	2	2	2	2
111	09_1_female.mp3	9	6	2	2	2	1	2						9.5	6	2	2	2	2
112	05_1_female.mp3	10	6	2	2	2	1	2						10	5	2	2	1	2
113	01_1_female.mp3	4	6	2	2	2	1	2						5	5.5	2	1.5	2	1.75
114	03_1_female.mp3	9	6	2	2	2	1	2						9	6	2	2	2	2
115	03_1_female.mp3	9	5	1	2	2	1	2						9	5	1	2	2	1.5
116	03_1_female.mp3	9	4	1	1	2	1	1.5						9.5	3.5	1.5	0.5	1.5	1
117	01_1_female.mp3	9	6	2	2	2	1	2						9.5	6	2	2	2	2
118	03_1_female.mp3	5	4	2	2	0	1	1						4.5	4	2	1.5	0.5	1.75
119	01_1_female.mp3	9	6	2	2	2	1	2						8.5	6	2	2	2	2
120	05_1_female.mp3	8	5	2	2	1	1	1.5						8	5	2	1.5	1.5	1.75
121	03_1_female.mp3	10	6	2	2	2	1	2						10	6	2	2	2	2
122	01_1_female.mp3	8	4	1	2	1	1	1.5						9	4.5	1	2	1.5	1.5
123	03_1_female.mp3	10	6	2	2	2	1	2						8.5	5.5	2	1.5	2	1.75
124	09_1_female.mp3	8	5	2	1	2	1	1.5						7.5	5.5	2	1.5	2	1.75
125	01_1_female.mp3	6	5	2	1	2	1	1.5						6.5	4	2	0.5	1.5	1.25
127	01_1_female.mp3	9	6	2	2	2	1	2						9	6	2	2	2	2
128	05_1_female.mp3	6	6	2	2	2	1	2						6.5	5.5	2	1.5	2	1.75
129	05_1_female.mp3	8	6	2	2	2	1	2						9	6	2	2	2	2
130	09_1_female.mp3	10	6	2	2	2	1	2						9.5	5.5	2	1.5	2	1.75
132	09_1_female.mp3	10	5	2	1	2	1	1.5						10	5.5	2	1.5	2	1.75

## Sheet: 02
								Linguistic	Congruency	#Correct	Linguistic	Sensory		Average across male and female portraits					Linguistic	Congruency	#Correct	Linguistic	Sensory
9	05_1_male.mp3	7	5	2	2	1	2	1.5	5.8125	5.02679	1.58929	1.83036		6	5	2	2	1	2	5.90179	4.83929	1.83482	1.47321
10	05_1_male.mp3	10	6	2	2	2	2	2						10	6	2	2	2	2
11	09_1_male.mp3	3	6	2	2	2	2	2						2	4.5	2	1	1.5	1.5
12	09_1_male.mp3	0	5	2	1	2	2	1.5						0.5	5	2	1	2	1.5
13	05_1_male.mp3	6	6	2	2	2	2	2						6.5	6	2	2	2	2
14	03_1_male.mp3	9	6	2	2	2	2	2						6	5	2	1.5	1.5	1.75
15	05_1_male.mp3	3	6	2	2	2	2	2						4	5	2	1	2	1.5
16	05_1_male.mp3	8	6	2	2	2	2	2						7.5	5	2	1.5	1.5	1.75
18	01_1_male.mp3	10	6	2	2	2	2	2						10	5	2	1.5	1.5	1.75
19	03_1_male.mp3	6	3	1	1	1	2	1						6	3.5	1.5	1	1	1.25
20	03_1_male.mp3	5	4	1	1	2	2	1.5						4	5	1.5	1.5	2	1.5
21	01_1_male.mp3	0	6	2	2	2	2	2						4	5.5	2	1.5	2	1.75
22	03_1_male.mp3	7	6	2	2	2	2	2						6.5	6	2	2	2	2
23	09_1_male.mp3	1	4	2	1	1	2	1						1.5	5	2	1.5	1.5	1.75
24	01_1_male.mp3	10	6	2	2	2	2	2						8	5	2	1.5	1.5	1.75
26	01_1_male.mp3	1	6	2	2	2	2	2						1	5	2	1.5	1.5	1.75
27	09_1_male.mp3	7	4	2	1	1	2	1						7.5	5	2	1.5	1.5	1.75
28	05_1_male.mp3	8	6	2	2	2	2	2						6.5	5	2	1.5	1.5	1.75
29	03_1_male.mp3	2	6	2	2	2	2	2						3.5	5	2	1.5	1.5	1.75
30	01_1_male.mp3	6	6	2	2	2	2	2						6	6	2	2	2	2
31	01_1_male.mp3	2	5	2	1	2	2	1.5						4.5	5	2	1	2	1.5
32	05_1_male.mp3	8	6	2	2	2	2	2						6.5	5	2	1.5	1.5	1.75
33	09_1_male.mp3	8	4	2	1	1	2	1						8	4.5	2	1	1.5	1.5
34	05_1_male.mp3	0	5	2	2	1	2	1.5						0	5.5	2	2	1.5	2
35	01_1_male.mp3	6	6	2	2	2	2	2						6.5	5.5	2	1.5	2	1.75
36	01_1_male.mp3	6	6	2	2	2	2	2						7.5	6	2	2	2	2
37	03_1_male.mp3	6	4	2	1	1	2	1						7	4.5	2	1.5	1	1.75
38	03_1_male.mp3	10	6	2	2	2	2	2						6.5	5.5	2	1.5	2	1.75
39	05_1_male.mp3	6	4	2	1	1	2	1						6.5	5	2	1.5	1.5	1.75
40	05_1_male.mp3	8	6	2	2	2	2	2						6.5	5	2	1.5	1.5	1.75
41	01_1_male.mp3	3	6	2	2	2	2	2						3	5	2	1.5	1.5	1.75
42	03_1_male.mp3	2	6	2	2	2	2	2						3.5	4.5	1.5	1.5	1.5	1.5
43	05_1_male.mp3	1	4	2	1	1	2	1						3	3.5	1.5	1	1	1.25
44	05_1_male.mp3	2	3	1	1	1	2	1						4	3.5	1.5	1	1	1.25
45	01_1_male.mp3	9	6	2	2	2	2	2						8	6	2	2	2	2
46	01_1_male.mp3	1	6	2	2	2	2	2						2.5	5.5	2	1.5	2	1.75
47	09_1_male.mp3	6	3	1	1	1	2	1						5.5	3	1	1	1	1
48	01_1_male.mp3	3	5	2	2	1	2	1.5						3	5.5	2	2	1.5	2
49	01_1_male.mp3	8	5	1	2	2	2	2						8.5	5.5	1.5	2	2	1.75
50	05_1_male.mp3	0	6	2	2	2	2	2						1	5	2	1	2	1.5
52	09_1_male.mp3	6	3	1	1	1	2	1						6.5	3.5	1.5	1	1	1.25
53	09_1_male.mp3	8	2	1	1	0	2	0.5						7.5	2	0.5	1	0.5	0.75
54	09_1_male.mp3	6	4	2	1	1	2	1						6	4	2	1	1	1.5
56	03_1_female.mp3	6	4	2	1	1	2	1						7.5	4.5	2	1	1.5	1.5
58	01_1_male.mp3	7	4	2	1	1	2	1						5.5	5	2	1.5	1.5	1.75
60	01_1_male.mp3	10	6	2	2	2	2	2						6.5	6	2	2	2	2
61	05_1_male.mp3	0	6	2	2	2	2	2						1	5.5	2	1.5	2	1.75
62	09_1_male.mp3	5	4	2	1	1	2	1						5.5	4	2	1	1	1.5
63	05_1_male.mp3	2	6	2	2	2	2	2						4	5	2	1.5	1.5	1.75
64	01_1_male.mp3	9	5	2	1	2	2	1.5						8	5	2	1	2	1.5
65	03_1_male.mp3	6	4	2	1	1	2	1						8	4	2	1	1	1.5
67	03_1_male.mp3	10	5	2	2	1	2	1.5						8.5	4.5	2	1.5	1	1.75
68	03_1_male.mp3	3	5	2	2	1	2	1.5						3.5	5	2	1.5	1.5	1.75
69	09_1_male.mp3	5	4	2	1	1	2	1						5.5	4	2	1	1	1.5
70	03_1_male.mp3	6	6	2	1	1	2	1						3	6	2	1.5	1.5	1.75
71	01_1_male.mp3	9	6	2	2	2	2	2						8	5.5	2	1.5	2	1.75
72	03_1_male.mp3	3	6	2	2	2	2	2						6.5	5.5	2	1.5	2	1.75
73	01_1_male.mp3	7	6	2	2	2	2	2						6.5	5	2	1.5	1.5	1.75
74	09_1_male.mp3	3	5	2	1	2	2	1.5						5.5	5	2	1.5	1.5	1.75
75	01_1_male.mp3	10	5	2	1	2	2	1.5						8.5	5	2	1	2	1.5
76	03_1_male.mp3	6	3	1	1	1	2	1						6	3.5	1	1.5	1	1.25
77	03_1_male.mp3	5	6	2	2	2	2	2						5.5	5.5	2	2	1.5	2
78	01_1_male.mp3	6	5	2	2	1	2	1.5						5.5	4.5	2	1.5	1	1.75
79	03_1_male.mp3	7	6	2	2	2	2	2						8	5.5	2	1.5	2	1.75
80	03_1_male.mp3	1	6	2	2	2	2	2						1	6	2	2	2	2
81	01_1_male.mp3	6	4	2	1	1	2	1						6.5	4	2	1	1	1.5
82	01_1_male.mp3	10	5	2	1	2	2	1.5						9.5	5.5	2	1.5	2	1.75
83	01_1_male.mp3	7	5	1	2	2	2	2						6.5	5	1	2	2	1.5
84	03_1_male.mp3	9	5	2	2	1	2	1.5						7.5	4.5	2	1.5	1	1.75
85	09_1_male.mp3	2	5	2	1	2	2	1.5						2.5	5.5	2	1.5	2	1.75
86	01_1_male.mp3	10	5	2	2	1	2	1.5						10	4.5	2	2	0.5	2
87	01_1_male.mp3	8	6	2	2	2	2	2						7	6	2	2	2	2
88	05_1_male.mp3	6	4	1	2	1	2	1.5						5.5	3.5	1	1.5	1	1.25
89	03_1_male.mp3	6	4	2	1	1	2	1						8	4.5	2	1	1.5	1.5
90	03_1_male.mp3	0	6	2	2	2	2	2						3.5	5	2	1.5	1.5	1.75
91	05_1_male.mp3	5	6	2	2	2	2	2						5.5	5	2	1.5	1.5	1.75
92	01_1_male.mp3	10	5	2	2	1	2	1.5						10	5	2	1.5	1.5	1.75
93	01_1_male.mp3	10	6	2	2	2	2	2						10	6	2	2	2	2
96	05_1_male.mp3	9	3	1	1	1	2	1						9	3.5	1.5	1	1	1.25
97	09_1_male.mp3	5	3	1	1	1	2	1						7.5	4.5	1.5	1.5	1.5	1.5
98	09_1_male.mp3	7	4	2	1	1	2	1						7	4	1.5	1.5	1	1.5
99	09_1_male.mp3	6	4	2	0	2	2	1						6	4	1.5	1	1.5	1.25
100	01_1_male.mp3	9	6	2	2	2	2	2						9	5.5	2	1.5	2	1.75
101	09_1_male.mp3	10	5	2	1	2	2	1.5						10	5	2	1	2	1.5
102	01_1_male.mp3	7	3	0	2	1	2	1.5						8.5	3	1	1	1	1
103	09_1_male.mp3	6	4	2	1	1	2	1						7.5	4	2	1	1	1.5
104	05_1_male.mp3	0	6	2	2	2	2	2						0	6	2	2	2	2
106	09_1_male.mp3	6	4	1	2	1	2	1.5						6.5	3.5	1	1.5	1	1.25
107	05_1_male.mp3	5	4	1	1	2	2	1.5						5	4	1	1.5	1.5	1.25
108	03_1_male.mp3	6	4	2	1	1	2	1						7.5	4.5	1.5	1.5	1.5	1.5
109	01_1_male.mp3	7	6	2	2	2	2	2						6.5	5	1.5	2	1.5	1.75
110	05_1_male.mp3	10	5	2	1	2	2	1.5						10	5	2	1	2	1.5
111	03_1_male.mp3	1	5	2	1	2	2	1.5						3	4.5	2	1	1.5	1.5
112	01_1_male.mp3	10	6	2	2	2	2	2						9.5	4.5	2	1.5	1	1.75
113	09_1_male.mp3	8	6	2	2	2	2	2						4.5	5.5	2	1.5	2	1.75
114	01_1_male.mp3	7	4	1	2	1	2	1.5						7	4	1.5	1.5	1	1.5
115	05_1_male.mp3	6	4	1	2	1	2	1.5						5.5	4	1	2	1	1.5
116	05_1_male.mp3	8	6	2	2	2	2	2						7	5	2	1.5	1.5	1.75
117	05_1_male.mp3	7	6	2	2	2	2	2						7	4.5	2	1	1.5	1.5
118	05_1_male.mp3	5	5	2	2	1	2	1.5						5	4.5	1.5	2	1	1.75
119	03_1_male.mp3	1	5	2	2	1	2	1.5						1.5	5.5	2	2	1.5	2
120	09_1_male.mp3	8	2	1	1	0	2	0.5						6.5	2	1	0.5	0.5	0.75
121	09_1_male.mp3	10	6	2	2	2	2	2						10	5.5	1.5	2	2	1.75
122	05_1_male.mp3	5	4	2	2	0	2	1						4.5	4	2	1	1	1.5
123	09_1_male.mp3	10	6	2	2	2	2	2						8	5	2	1.5	1.5	1.75
124	05_1_male.mp3	8	4	2	1	1	2	1						7.5	4	2	1	1	1.5
125	09_1_male.mp3	1	6	2	2	2	2	2						1.5	6	2	2	2	2
127	05_1_male.mp3	6	5	2	1	2	2	1.5						7	5.5	2	1.5	2	1.75
128	03_1_male.mp3	1	6	2	2	2	2	2						1	6	2	2	2	2
129	03_1_male.mp3	0	5	2	1	2	2	1.5						0.5	5.5	2	1.5	2	1.75
130	01_1_male.mp3	7	6	2	2	2	2	2						6.5	5	2	2	1	2
132	05_1_male.mp3	10	6	2	2	2	2	2						10	6	2	2	2	2

## Sheet: 03
								Linguistic	Congruency	#Correct	Linguistic	Sensory
9	10_1_male.mp3	9	5	2	2	1	3	1.5	8.41071	5.48214	1.76786	1.94643
10	07_1_male.mp3	10	6	2	2	2	3	2
11	04_1_male.mp3	9	6	2	2	2	3	2
12	07_1_male.mp3	9	6	2	2	2	3	2
13	10_1_male.mp3	7	5	2	1	2	3	1.5
14	04_1_male.mp3	8	6	2	2	2	3	2
15	10_1_male.mp3	8	5	2	2	1	3	1.5
16	04_1_male.mp3	10	6	2	2	2	3	2
18	07_1_male.mp3	10	6	2	2	2	3	2
19	02_1_male.mp3	8	6	2	2	2	3	2
20	07_1_male.mp3	8	6	2	2	2	3	2
21	10_1_male.mp3	10	4	2	1	1	3	1
22	02_1_male.mp3	4	6	2	2	2	3	2
23	05_1_male.mp3	1	6	2	2	2	3	2
24	02_1_male.mp3	9	6	2	2	2	3	2
26	07_1_male.mp3	8	6	2	2	2	3	2
27	10_1_male.mp3	10	6	2	2	2	3	2
28	10_1_male.mp3	6	4	2	0	2	3	1
29	10_1_male.mp3	7	4	2	1	1	3	1
30	04_1_male.mp3	9	5	2	1	2	3	1.5
31	02_1_male.mp3	10	6	2	2	2	3	2
32	10_1_male.mp3	0	5	2	2	1	3	1.5
33	03_1_male.mp3	9	5	1	2	2	3	2
34	07_1_male.mp3	9	5	2	2	1	3	1.5
35	10_1_male.mp3	9	6	2	2	2	3	2
36	04_1_male.mp3	7	5	2	1	2	3	1.5
37	02_1_male.mp3	10	6	2	2	2	3	2
38	04_1_male.mp3	8	5	2	1	2	3	1.5
39	09_1_male.mp3	8	6	2	2	2	3	2
40	10_1_male.mp3	6	5	2	2	1	3	1.5
41	04_1_male.mp3	5	6	2	2	2	3	2
42	10_1_male.mp3	10	6	2	2	2	3	2
43	07_1_male.mp3	8	6	2	2	2	3	2
44	02_1_male.mp3	8	5	2	1	2	3	1.5
45	04_1_male.mp3	9	6	2	2	2	3	2
46	04_1_male.mp3	10	6	2	2	2	3	2
47	04_1_female.mp3	8	6	2	2	2	3	2
48	02_1_male.mp3	8	6	2	2	2	3	2
49	10_3_female.mp3	9	6	2	2	2	3	2
50	02_1_male.mp3	10	6	2	2	2	3	2
52	02_1_male.mp3	10	6	2	2	2	3	2
53	07_1_male.mp3	9	5	2	1	2	3	1.5
54	10_1_male.mp3	9	4	2	2	0	3	1
56	07_1_male.mp3	8	6	2	2	2	3	2
58	07_1_male.mp3	9	6	2	2	2	3	2
60	10_1_male.mp3	7	6	2	2	2	3	2
61	07_1_male.mp3	6	6	2	2	2	3	2
62	10_1_male.mp3	7	4	1	2	1	3	1.5
63	02_1_male.mp3	8	6	2	2	2	3	2
64	07_1_male.mp3	3	6	2	2	2	3	2
65	02_1_male.mp3	9	4	2	1	1	3	1
67	07_1_male.mp3	10	6	2	2	2	3	2
68	02_1_male.mp3	8	6	2	2	2	3	2
69	02_1_male.mp3	10	5	2	1	2	3	1.5
70	04_1_male.mp3	9	6	2	2	2	3	2
71	10_1_male.mp3	10	6	2	2	2	3	2
72	04_3_male.mp3	9	6	2	2	2	3	2
73	10_1_male.mp3	10	6	2	2	2	3	2
74	07_1_male.mp3	10	6	2	2	2	3	2
75	10_1_male.mp3	9	5	2	2	1	3	1.5
76	10_1_male.mp3	10	6	2	2	2	3	2
77	07_1_male.mp3	10	5	2	2	1	3	1.5
78	02_1_male.mp3	8	6	2	2	2	3	2
79	10_1_male.mp3	9	6	2	2	2	3	2
80	07_1_male.mp3	7	6	2	2	2	3	2
81	07_1_male.mp3	10	6	2	2	2	3	2
82	04_1_male.mp3	9	6	2	2	2	3	2
83	10_1_male.mp3	10	4	1	1	2	3	1.5
84	10_1_male.mp3	8	6	2	2	2	3	2
85	04_1_male.mp3	9	6	2	2	2	3	2
86	07_1_male.mp3	10	6	2	2	2	3	2
87	07_1_male.mp3	9	6	2	2	2	3	2
88	02_1_male.mp3	0	6	2	2	2	3	2
89	02_1_male.mp3	9	5	2	1	2	3	1.5
90	04_1_male.mp3	7	6	2	2	2	3	2
91	04_1_male.mp3	7	5	2	1	2	3	1.5
92	02_1_male.mp3	10	4	2	1	1	3	1
93	04_3_female.mp3	10	6	2	2	2	3	2
96	07_1_male.mp3	9	6	2	2	2	3	2
97	04_1_male.mp3	10	5	2	1	2	3	1.5
98	02_1_male.mp3	9	5	2	1	2	3	1.5
99	10_1_male.mp3	10	4	2	0	2	3	1
100	07_1_male.mp3	9	6	2	2	2	3	2
101	04_1_male.mp3	10	6	2	2	2	3	2
102	02_1_male.mp3	9	5	2	2	1	3	1.5
103	02_1_male.mp3	9	6	2	2	2	3	2
104	10_1_male.mp3	9	6	2	2	2	3	2
106	02_1_male.mp3	9	5	1	2	2	3	2
107	10_1_male.mp3	8	4	2	1	1	3	1
108	09_1_male.mp3	9	6	2	2	2	3	2
109	04_1_male.mp3	9	6	2	2	2	3	2
110	02_1_male.mp3	10	6	2	2	2	3	2
111	10_1_male.mp3	10	6	2	2	2	3	2
112	02_1_male.mp3	10	4	2	2	0	3	1
113	04_1_male.mp3	6	5	2	1	2	3	1.5
114	04_1_male.mp3	9	6	2	2	2	3	2
115	10_1_male.mp3	9	5	1	2	2	3	2
116	10_1_male.mp3	10	3	2	0	1	3	0.5
117	04_1_male.mp3	10	6	2	2	2	3	2
118	10_1_male.mp3	4	4	2	1	1	3	1
119	02_1_male.mp3	8	6	2	2	2	3	2
120	02_1_male.mp3	8	5	2	1	2	3	1.5
121	04_1_male.mp3	10	6	2	2	2	3	2
122	04_1_male.mp3	10	5	1	2	2	3	2
123	10_1_male.mp3	7	5	2	1	2	3	1.5
124	04_1_male.mp3	7	6	2	2	2	3	2
125	10_1_male.mp3	7	3	2	0	1	3	0.5
127	07_1_male.mp3	9	6	2	2	2	3	2
128	02_1_male.mp3	7	5	2	1	2	3	1.5
129	02_1_male.mp3	10	6	2	2	2	3	2
130	07_1_male.mp3	9	5	2	1	2	3	1.5
132	10_1_male.mp3	10	6	2	2	2	3	2

## Sheet: 04
								Linguistic	Congruency	#Correct	Linguistic	Sensory
9	04_1_female.mp3	5	5	2	2	1	4	1.5	5.99107	4.65179	1.40625	1.83929
10	02_1_female.mp3	10	6	2	2	2	4	2
11	10_1_female.mp3	1	3	2	0	1	4	0.5
12	02_1_female.mp3	1	5	2	1	2	4	1.5
13	02_1_female.mp3	7	6	2	2	2	4	2
14	07_1_female.mp3	3	4	2	1	1	4	1
15	02_1_female.mp3	5	4	2	0	2	4	1
16	10_1_female.mp3	7	4	2	1	1	4	1
18	10_1_female.mp3	10	4	2	1	1	4	1
19	07_1_female.mp3	6	4	2	1	1	4	1
20	10_1_female.mp3	3	6	2	2	2	4	2
21	04_1_female.mp3	8	5	2	1	2	4	1.5
22	04_1_female.mp3	6	6	2	2	2	4	2
23	10_1_female.mp3	2	6	2	2	2	4	2
24	04_3_female.mp3	6	4	2	1	1	4	1
26	10_1_female.mp3	1	4	2	1	1	4	1
27	07_1_female.mp3	8	6	2	2	2	4	2
28	07_1_female.mp3	5	4	2	1	1	4	1
29	04_1_female.mp3	5	4	2	1	1	4	1
30	10_1_female.mp3	6	6	2	2	2	4	2
31	10_1_female.mp3	7	5	2	1	2	4	1.5
32	04_1_female.mp3	5	4	2	1	1	4	1
33	07_1_female.mp3	8	5	2	1	2	4	1.5
34	02_1_female.mp3	0	6	2	2	2	4	2
35	02_1_female.mp3	7	5	2	1	2	4	1.5
36	10_1_female.mp3	9	6	2	2	2	4	2
37	10_1_female.mp3	8	5	2	2	1	4	1.5
38	02_1_female.mp3	3	5	2	1	2	4	1.5
39	02_1_female.mp3	7	6	2	2	2	4	2
40	07_1_female.mp3	5	4	2	1	1	4	1
41	10_1_female.mp3	3	4	2	1	1	4	1
42	04_1_female.mp3	5	3	1	1	1	4	1
43	10_1_female.mp3	5	3	1	1	1	4	1
44	10_1_female.mp3	6	4	2	1	1	4	1
45	02_1_female.mp3	7	6	2	2	2	4	2
46	10_1_female.mp3	4	5	2	1	2	4	1.5
47	02_3_female.mp3	5	3	1	1	1	4	1
48	04_1_female.mp3	3	6	2	2	2	4	2
49	04_1_female.mp3	9	6	2	2	2	4	2
50	10_1_female.mp3	2	4	2	0	2	4	1
52	10_1_female.mp3	7	4	2	1	1	4	1
53	04_3_female.mp3	7	2	0	1	1	4	1
54	02_1_female.mp3	6	4	2	1	1	4	1
56	10_1_female.mp3	9	5	2	1	2	4	1.5
58	04_1_female.mp3	4	6	2	2	2	4	2
60	02_1_female.mp3	3	6	2	2	2	4	2
61	02_1_female.mp3	2	5	2	1	2	4	1.5
62	07_1_female.mp3	6	4	2	1	1	4	1
63	04_1_female.mp3	6	4	2	1	1	4	1
64	04_1_female.mp3	7	5	2	1	2	4	1.5
65	04_1_female.mp3	10	4	2	1	1	4	1
67	10_1_female.mp3	7	4	2	1	1	4	1
68	10_1_female.mp3	4	5	2	1	2	4	1.5
69	04_1_female.mp3	6	4	2	1	1	4	1
70	02_1_female.mp3	0	6	2	2	2	4	2
71	07_1_female.mp3	7	5	2	1	2	4	1.5
72	07_1_female.mp3	10	5	2	1	2	4	1.5
73	07_1_female.mp3	6	4	2	1	1	4	1
74	02_1_female.mp3	8	5	2	2	1	4	1.5
75	04_1_female.mp3	7	5	2	1	2	4	1.5
76	07_1_female.mp3	6	4	1	2	1	4	1.5
77	02_1_female.mp3	6	5	2	2	1	4	1.5
78	10_1_female.mp3	5	4	2	1	1	4	1
79	02_1_female.mp3	9	5	2	1	2	4	1.5
80	02_1_female.mp3	1	6	2	2	2	4	2
81	10_1_female.mp3	7	4	2	1	1	4	1
82	02_1_female.mp3	9	6	2	2	2	4	2
83	02_1_female.mp3	6	5	1	2	2	4	2
84	04_1_female.mp3	6	4	2	1	1	4	1
85	10_1_female.mp3	3	6	2	2	2	4	2
86	10_1_female.mp3	10	4	2	2	0	4	1
87	02_1_female.mp3	6	6	2	2	2	4	2
88	07_1_female.mp3	5	3	1	1	1	4	1
89	04_1_female.mp3	10	5	2	1	2	4	1.5
90	10_1_female.mp3	7	4	2	1	1	4	1
91	10_1_female.mp3	6	4	2	1	1	4	1
92	10_1_female.mp3	10	5	2	1	2	4	1.5
93	10_1_female.mp3	10	6	2	2	2	4	2
96	02_1_female.mp3	9	4	2	1	1	4	1
97	02_1_female.mp3	10	6	2	2	2	4	2
98	10_1_female.mp3	7	4	1	2	1	4	1.5
99	07_1_female.mp3	6	4	1	2	1	4	1.5
100	02_1_female.mp3	9	5	2	1	2	4	1.5
101	10_1_female.mp3	10	5	2	1	2	4	1.5
102	10_1_female.mp3	10	3	2	0	1	4	0.5
103	10_1_female.mp3	9	4	2	1	1	4	1
104	04_1_female.mp3	0	6	2	2	2	4	2
106	10_1_female.mp3	7	3	1	1	1	4	1
107	07_1_female.mp3	5	4	1	2	1	4	1.5
108	07_1_female.mp3	9	5	1	2	2	4	2
109	07_1_female.mp3	6	4	1	2	1	4	1.5
110	04_1_female.mp3	10	5	2	1	2	4	1.5
111	07_1_female.mp3	5	4	2	1	1	4	1
112	10_1_female.mp3	9	3	2	1	0	4	0.5
113	02_1_female.mp3	1	5	2	1	2	4	1.5
114	07_1_female.mp3	7	4	2	1	1	4	1
115	04_1_female.mp3	5	4	1	2	1	4	1.5
116	04_1_female.mp3	6	4	2	1	1	4	1
117	10_1_female.mp3	7	3	2	0	1	4	0.5
118	04_1_female.mp3	5	4	1	2	1	4	1.5
119	07_1_female.mp3	2	6	2	2	2	4	2
120	10_1_female.mp3	5	2	1	0	1	4	0.5
121	02_1_female.mp3	10	5	1	2	2	4	2
122	02_1_female.mp3	4	4	2	0	2	4	1
123	07_3_male.mp3	6	4	2	1	1	4	1
124	02_1_female.mp3	7	4	2	1	1	4	1
125	07_1_female.mp3	2	6	2	2	2	4	2
127	02_1_female.mp3	8	6	2	2	2	4	2
128	04_1_female.mp3	1	6	2	2	2	4	2
129	10_1_female.mp3	1	6	2	2	2	4	2
130	10_1_female.mp3	6	4	2	2	0	4	1
132	02_1_female.mp3	10	6	2	2	2	4	2

## Sheet: 05
								Linguistic	Congruency	#Correct	Linguistic	Sensory		Average across male and female portraits					Linguistic	Congruency	#Correct	Linguistic	Sensory
9	01_3_female.mp3	8	6	2	2	2	5	2	8.01786	5.11607	1.625	1.86607		9	6	2	2	2	2	8.02679	5.20089	1.86607	1.61161
10	09_3_female.mp3	10	5	2	1	2	5	1.5						8.5	4.5	2	1	1.5	1.5
11	03_3_female.mp3	7	5	2	1	2	5	1.5						7.5	5.5	2	1.5	2	1.75
12	05_3_female.mp3	6	6	2	2	2	5	2						7	6	2	2	2	2
13	01_3_female.mp3	9	5	2	1	2	5	1.5						8	5.5	2	1.5	2	1.75
14	01_3_female.mp3	10	5	2	1	2	5	1.5						9	5	2	1	2	1.5
15	03_3_female.mp3	7	5	2	1	2	5	1.5						7.5	5.5	2	1.5	2	1.75
16	03_3_female.mp3	10	6	2	2	2	5	2						10	6	2	2	2	2
18	05_3_female.mp3	10	6	2	2	2	5	2						10	6	2	2	2	2
19	01_3_female.mp3	9	6	2	2	2	5	2						9.5	6	2	2	2	2
20	09_3_female.mp3	9	5	2	1	2	5	1.5						9	4.5	1	1.5	2	1.25
21	09_3_female.mp3	5	4	2	1	1	5	1						7.5	5	2	1.5	1.5	1.75
22	05_3_female.mp3	7	6	2	2	2	5	2						4.5	6	2	2	2	2
23	07_3_female.mp3	7	6	2	2	2	5	2						7	6	2	2	2	2
24	09_3_female.mp3	10	6	2	2	2	5	2						9.5	6	2	2	2	2
26	03_3_female.mp3	8	5	2	1	2	5	1.5						7.5	5	2	1	2	1.5
27	05_3_female.mp3	9	6	2	2	2	5	2						9.5	6	2	2	2	2
28	03_3_female.mp3	8	5	2	1	2	5	1.5						7	4	1.5	1	1.5	1.25
29	05_3_female.mp3	7	6	2	2	2	5	2						7	5.5	2	1.5	2	1.75
30	05_3_female.mp3	10	5	2	2	1	5	1.5						10	5.5	2	2	1.5	2
31	09_3_female.mp3	10	5	2	1	2	5	1.5						9	5	2	1	2	1.5
32	01_3_female.mp3	8	6	2	2	2	5	2						8	6	2	2	2	2
33	01_3_female.mp3	9	6	2	2	2	5	2						8	5.5	2	1.5	2	1.75
34	09_3_female.mp3	10	6	2	2	2	5	2						9	6	2	2	2	2
35	03_3_female.mp3	9	6	2	2	2	5	2						8.5	5.5	2	1.5	2	1.75
36	09_3_female.mp3	10	5	2	1	2	5	1.5						8.5	5	2	1	2	1.5
37	05_3_female.mp3	9	6	2	2	2	5	2						8.5	6	2	2	2	2
38	09_3_female.mp3	8	3	1	1	1	5	1						8.5	4.5	1.5	1.5	1.5	1.5
39	03_3_female.mp3	8	6	2	2	2	5	2						7.5	5.5	2	1.5	2	1.75
40	01_3_female.mp3	6	6	2	2	2	5	2						6.5	6	2	2	2	2
41	09_3_female.mp3	1	3	0	1	2	5	1.5						4	4	0.5	1.5	2	1
42	09_3_female.mp3	8	4	2	1	1	5	1						9	5	2	1.5	1.5	1.75
43	03_3_female.mp3	2	5	2	1	2	5	1.5						4.5	5	1.5	1.5	2	1.5
44	03_3_female.mp3	7	5	2	2	1	5	1.5						7.5	5.5	2	2	1.5	2
45	03_3_female.mp3	7	5	2	2	1	5	1.5						8.5	5	2	1.5	1.5	1.75
46	05_3_female.mp3	10	6	2	2	2	5	2						10	6	2	2	2	2
47	05_3_female.mp3	7	6	2	2	2	5	2						6.5	5	2	2	1	2
48	05_3_female.mp3	8	6	2	2	2	5	2						8	5.5	2	1.5	2	1.75
49	09_3_female.mp3	9	5	2	2	1	5	1.5						7	4.5	2	1.5	1	1.75
50	03_3_female.mp3	9	6	2	2	2	5	2						8.5	6	2	2	2	2
52	05_3_female.mp3	10	5	2	1	2	5	1.5						10	5	2	1	2	1.5
53	03_3_female.mp3	6	4	1	1	2	5	1.5						6.5	4.5	1	1.5	2	1.25
54	05_3_female.mp3	9	6	2	2	2	5	2						8	6	2	2	2	2
56	09_3_female.mp3	7	5	2	1	2	5	1.5						8	5	2	1	2	1.5
58	03_3_female.mp3	6	6	2	2	2	5	2						7.5	6	2	2	2	2
60	05_3_female.mp3	7	5	1	2	2	5	2						7	5	1.5	2	1.5	1.75
61	09_3_female.mp3	5	4	2	1	1	5	1						6.5	5	2	1.5	1.5	1.75
62	05_3_male.mp3	7	6	2	2	2	5	2						8	6	2	2	2	2
63	03_3_female.mp3	10	6	2	2	2	5	2						10	6	2	2	2	2
64	09_3_female.mp3	8	5	2	1	2	5	1.5						8	5	2	1.5	1.5	1.75
65	05_3_female.mp3	10	2	1	0	1	5	0.5						9	4	1.5	1	1.5	1.25
67	05_3_female.mp3	9	5	2	1	2	5	1.5						9.5	5.5	2	1.5	2	1.75
68	01_3_female.mp3	7	6	2	2	2	5	2						5.5	5.5	2	1.5	2	1.75
69	05_3_female.mp3	7	5	2	1	2	5	1.5						8.5	5.5	2	1.5	2	1.75
70	09_3_female.mp3	7	5	2	1	2	5	1.5						8	5.5	2	1.5	2	1.75
71	03_3_female.mp3	9	5	2	1	2	5	1.5						9.5	5.5	2	1.5	2	1.75
72	01_3_female.mp3	8	6	2	2	2	5	2						8	6	2	2	2	2
73	03_3_female.mp3	10	6	2	2	2	5	2						9.5	5.5	1.5	2	2	1.75
74	03_3_female.mp3	8	5	2	1	2	5	1.5						8	5.5	2	1.5	2	1.75
75	09_3_female.mp3	9	5	2	1	2	5	1.5						8.5	5.5	2	1.5	2	1.75
76	01_3_female.mp3	10	6	2	2	2	5	2						9.5	6	2	2	2	2
77	01_3_female.mp3	10	5	2	2	1	5	1.5						10	5.5	2	2	1.5	2
78	09_3_female.mp3	6	5	2	1	2	5	1.5						7	5	2	1.5	1.5	1.75
79	05_3_female.mp3	10	5	2	1	2	5	1.5						9	5.5	2	1.5	2	1.75
80	05_3_female.mp3	9	6	2	2	2	5	2						6.5	5	2	1.5	1.5	1.75
81	03_3_female.mp3	10	6	2	2	2	5	2						10	6	2	2	2	2
82	05_3_female.mp3	9	5	2	2	1	5	1.5						9	5.5	2	2	1.5	2
83	05_3_female.mp3	9	5	1	2	2	5	2						9.5	5	1	2	2	1.5
84	01_3_female.mp3	8	6	2	2	2	5	2						7.5	6	2	2	2	2
85	01_3_female.mp3	5	6	2	2	2	5	2						3.5	5.5	2	1.5	2	1.75
86	05_3_female.mp3	8	6	2	2	2	5	2						9	6	2	2	2	2
87	05_3_female.mp3	7	5	2	2	1	5	1.5						7.5	5	2	2	1	2
88	01_3_female.mp3	7	5	2	1	2	5	1.5						8.5	4.5	2	1.5	1	1.75
89	09_3_female.mp3	10	3	2	0	1	5	0.5						9	4	2	1	1	1.5
90	05_3_female.mp3	8	5	2	2	1	5	1.5						6.5	5	2	1.5	1.5	1.75
91	01_3_female.mp3	7	5	1	2	2	5	2						6.5	5.5	1.5	2	2	1.75
92	09_3_female.mp3	8	4	2	1	1	5	1						8	4.5	2	1	1.5	1.5
93	03_3_female.mp3	10	5	2	1	2	5	1.5						9	5.5	2	1.5	2	1.75
96	03_3_female.mp3	10	4	2	1	1	5	1						9.5	4	2	1.5	0.5	1.75
97	05_3_male.mp3	8	5	2	2	1	5	1.5						9	5	2	1.5	1.5	1.75
98	03_3_female.mp3	7	6	2	2	2	5	2						6.5	6	2	2	2	2
99	03_3_female.mp3	9	5	2	2	1	5	1.5						9.5	5.5	2	2	1.5	2
100	03_3_female.mp3	9	5	1	2	2	5	2						9	4.5	1.5	1.5	1.5	1.5
101	05_3_female.mp3	8	5	2	2	1	5	1.5						7.5	4.5	1.5	2	1	1.75
102	09_3_female.mp3	10	3	1	0	2	5	1						10	3.5	1.5	0.5	1.5	1
103	03_3_female.mp3	8	5	2	2	1	5	1.5						7.5	5	2	2	1	2
104	09_3_female.mp3	8	5	2	1	2	5	1.5						8	5	2	1.5	1.5	1.75
106	01_3_female.mp3	6	5	1	2	2	5	2						7	4.5	1	1.5	2	1.25
107	03_3_female.mp3	7	5	2	2	1	5	1.5						7	5	2	1.5	1.5	1.75
108	05_3_female.mp3	9	5	2	2	1	5	1.5						8.5	5	2	1.5	1.5	1.75
109	05_3_female.mp3	9	6	2	2	2	5	2						8.5	5.5	2	2	1.5	2
110	01_3_female.mp3	10	6	2	2	2	5	2						10	6	2	2	2	2
111	05_3_female.mp3	7	5	2	2	1	5	1.5						8	5.5	2	2	1.5	2
112	03_3_female.mp3	8	5	2	2	1	5	1.5						9	5	2	1.5	1.5	1.75
113	03_3_female.mp3	8	6	2	2	2	5	2						7	5.5	2	2	1.5	2
114	09_3_female.mp3	8	5	2	1	2	5	1.5						8	5	2	1	2	1.5
115	09_3_female.mp3	7	4	1	1	2	5	1.5						7.5	4	1	1	2	1
116	01_3_female.mp3	7	5	2	1	2	5	1.5						7	5	2	1	2	1.5
117	03_3_female.mp3	7	4	2	2	0	5	1						7	4.5	2	2	0.5	2
118	09_3_female.mp3	5	4	1	2	1	5	1.5						4.5	4.5	1.5	1.5	1.5	1.5
119	09_3_female.mp3	7	4	2	1	1	5	1						8	4	2	0.5	1.5	1.25
120	03_3_female.mp3	7	5	2	1	2	5	1.5						7.5	5	2	1	2	1.5
121	01_3_female.mp3	10	5	2	2	1	5	1.5						9.5	5	2	1.5	1.5	1.75
122	09_3_female.mp3	9	2	0	1	1	5	1						7	2	0.5	0.5	1	0.5
123	01_3_female.mp3	10	6	2	2	2	5	2						10	6	2	2	2	2
124	03_3_female.mp3	8	4	2	1	1	5	1						8	4.5	2	1.5	1	1.75
125	05_3_female.mp3	7	5	2	1	2	5	1.5						7	5	1.5	1.5	2	1.5
127	09_3_female.mp3	8	5	2	1	2	5	1.5						8.5	5	2	1.5	1.5	1.75
128	09_3_female.mp3	4	5	2	2	1	5	1.5						5.5	5	1.5	2	1.5	1.75
129	09_3_female.mp3	5	5	2	1	2	5	1.5						6	5.5	2	1.5	2	1.75
130	03_3_female.mp3	7	5	2	2	1	5	1.5						7.5	4	1.5	2	0.5	1.75
132	03_3_female.mp3	10	4	2	1	1	5	1						10	5	2	1.5	1.5	1.75

## Sheet: 06
								Linguistic	Congruency	#Correct	Linguistic	Sensory		Average across male and female portraits					Linguistic	Congruency	#Correct	Linguistic	Sensory
9	09_3_male.mp3	9	6	2	2	2	6	2	7.72321	4.96429	1.56696	1.83036		9	5.5	2	1.5	2	1.75	7.45536	5.05804	1.86161	1.54911
10	01_3_male.mp3	10	5	2	2	1	6	1.5						10	5.5	2	2	1.5	2
11	01_3_male.mp3	10	6	2	2	2	6	2						8	6	2	2	2	2
12	03_3_male.mp3	7	5	2	2	1	6	1.5						6	5.5	2	2	1.5	2
13	03_3_male.mp3	7	6	2	2	2	6	2						7.5	5	2	1.5	1.5	1.75
14	09_3_male.mp3	10	6	2	2	2	6	2						6.5	5.5	2	1.5	2	1.75
15	01_3_male.mp3	9	4	2	1	1	6	1						7.5	5	2	1.5	1.5	1.75
16	01_3_male.mp3	7	6	2	2	2	6	2						8	5	1.5	1.5	2	1.5
18	09_3_male.mp3	10	5	2	1	2	6	1.5						10	5.5	2	1.5	2	1.75
19	05_3_male.mp3	7	4	2	1	1	6	1						8.5	5	2	1.5	1.5	1.75
20	01_3_male.mp3	8	6	2	2	2	6	2						8	6	2	2	2	2
21	05_3_male.mp3	5	4	2	1	1	6	1						7.5	5	2	1.5	1.5	1.75
22	09_3_male.mp3	4	4	2	1	1	6	1						6	4	2	1	1	1.5
23	03_3_male.mp3	4	5	2	1	2	6	1.5						5	5.5	2	1.5	2	1.75
24	05_3_male.mp3	9	6	2	2	2	6	2						9	5.5	2	1.5	2	1.75
26	09_3_male.mp3	6	5	2	1	2	6	1.5						6	5.5	2	1.5	2	1.75
27	03_3_male.mp3	10	5	2	1	2	6	1.5						10	5.5	2	1.5	2	1.75
28	01_3_male.mp3	8	6	2	2	2	6	2						8	5.5	2	1.5	2	1.75
29	01_3_male.mp3	7	4	2	0	2	6	1						4.5	5	2	1	2	1.5
30	03_3_female.mp3	7	5	2	2	1	6	1.5						6	4.5	1.5	2	1	1.75
31	03_3_male.mp3	7	5	2	1	2	6	1.5						7.5	4.5	2	0.5	2	1.25
32	09_3_male.mp3	7	5	2	2	1	6	1.5						7.5	5	2	2	1	2
33	05_3_male.mp3	7	5	2	1	2	6	1.5						8	5	2	1.5	1.5	1.75
34	03_3_male.mp3	7	5	2	1	2	6	1.5						3.5	4.5	2	1.5	1	1.75
35	05_3_male.mp3	9	5	2	1	2	6	1.5						8.5	5.5	2	1.5	2	1.75
36	03_3_male.mp3	8	5	2	1	2	6	1.5						9	5.5	2	1.5	2	1.75
37	01_3_male.mp3	10	6	2	2	2	6	2						10	5.5	1.5	2	2	1.75
38	01_3_male.mp3	10	5	1	2	2	6	2						9.5	5	1.5	1.5	2	1.5
39	05_3_male.mp3	6	5	2	2	1	6	1.5						7	5.5	2	2	1.5	2
40	09_3_male.mp3	7	5	2	1	2	6	1.5						7	5.5	2	1.5	2	1.75
41	05_3_male.mp3	7	5	2	1	2	6	1.5						6	4.5	2	1	1.5	1.5
42	05_3_male.mp3	6	6	2	2	2	6	2						3.5	5.5	2	2	1.5	2
43	09_3_male.mp3	5	5	2	1	2	6	1.5						6	5	2	1.5	1.5	1.75
44	09_3_male.mp3	4	4	1	1	2	6	1.5						2.5	5	1.5	1.5	2	1.5
45	09_3_male.mp3	10	6	2	2	2	6	2						10	5	1.5	1.5	2	1.5
46	03_3_male.mp3	7	4	2	1	1	6	1						7	4.5	2	1	1.5	1.5
47	01_3_male.mp3	9	6	2	2	2	6	2						7	4.5	1.5	1.5	1.5	1.5
48	03_3_male.mp3	5	4	2	1	1	6	1						5	4	2	0.5	1.5	1.25
49	05_3_female.mp3	5	4	2	1	1	6	1						6.5	5	2	1.5	1.5	1.75
50	09_3_male.mp3	5	2	0	1	1	6	1						6	4	1	1.5	1.5	1.25
52	01_3_male.mp3	10	6	2	2	2	6	2						10	5.5	2	2	1.5	2
53	05_1_male.mp3	8	3	1	1	1	2	1						8	3.5	1	1.5	1	1.25
54	03_1_male.mp3	8	6	2	2	2	3	2						7	5.5	2	1.5	2	1.75
56	01_3_male.mp3	10	6	2	2	2	6	2						9	5	2	1.5	1.5	1.75
58	09_3_male.mp3	8	4	1	2	1	6	1.5						6	5	1.5	2	1.5	1.75
60	09_3_male.mp3	4	5	2	1	2	6	1.5						7	5.5	2	1.5	2	1.75
61	01_3_male.mp3	2	6	2	2	2	6	2						1	6	2	2	2	2
62	01_3_male.mp3	9	4	1	1	2	6	1.5						9	4	1	1.5	1.5	1.25
63	01_3_male.mp3	8	5	2	2	1	6	1.5						8	5	2	1.5	1.5	1.75
64	05_3_male.mp3	10	5	2	2	1	6	1.5						8.5	4.5	2	1.5	1	1.75
65	09_3_male.mp3	10	2	0	2	0	6	1						8	3	1	1.5	0.5	1.25
67	09_3_male.mp3	10	5	2	1	2	6	1.5						10	5.5	2	1.5	2	1.75
68	09_3_male.mp3	4	5	2	1	2	6	1.5						6	5.5	2	1.5	2	1.75
69	01_3_male.mp3	8	6	2	2	2	6	2						6.5	6	2	2	2	2
70	01_3_male.mp3	10	6	2	2	2	6	2						5	5	2	1.5	1.5	1.75
71	09_3_male.mp3	10	5	2	1	2	6	1.5						10	5.5	2	1.5	2	1.75
72	05_3_female.mp3	7	6	2	2	2	6	2						8	6	2	2	2	2
73	05_3_male.mp3	9	6	2	2	2	6	2						9	6	2	2	2	2
74	03_3_male.mp3	6	4	2	1	1	6	1						6	5	2	1.5	1.5	1.75
75	05_3_male.mp3	10	6	2	2	2	6	2						10	5.5	2	1.5	2	1.75
76	05_3_male.mp3	8	6	2	2	2	6	2						8.5	6	2	2	2	2
77	05_3_male.mp3	8	6	2	2	2	6	2						7	5	2	1.5	1.5	1.75
78	03_3_male.mp3	8	5	2	2	1	6	1.5						6	5.5	2	2	1.5	2
79	01_3_male.mp3	9	6	2	2	2	6	2						9.5	6	2	2	2	2
80	09_3_male.mp3	7	5	2	1	2	6	1.5						6.5	5	2	1.5	1.5	1.75
81	05_3_male.mp3	8	5	2	2	1	6	1.5						8	5	2	1.5	1.5	1.75
82	03_3_male.mp3	9	4	2	1	1	6	1						9.5	4.5	2	1	1.5	1.5
83	03_3_male.mp3	6	4	1	2	1	6	1.5						6	4	1	2	1	1.5
84	05_3_male.mp3	8	6	2	2	2	6	2						7.5	5.5	2	1.5	2	1.75
85	03_3_male.mp3	9	5	2	2	1	6	1.5						7	5.5	2	2	1.5	2
86	03_3_male.mp3	10	4	2	1	1	6	1						10	5	2	1.5	1.5	1.75
87	09_3_male.mp3	10	4	1	1	2	6	1.5						10	4	1.5	0.5	2	1
88	03_3_male.mp3	8	6	2	2	2	6	2						9	6	2	2	2	2
89	05_3_male.mp3	7	4	2	1	1	6	1						8.5	5	2	1.5	1.5	1.75
90	09_3_male.mp3	7	6	2	2	2	6	2						7	5	2	1.5	1.5	1.75
91	03_3_male.mp3	7	5	2	2	1	6	1.5						7	5.5	2	2	1.5	2
92	05_3_male.mp3	7	3	2	0	1	6	0.5						6.5	3.5	2	0.5	1	1.25
93	05_3_male.mp3	10	6	2	2	2	6	2						10	6	2	2	2	2
96	01_3_male.mp3	10	5	2	1	2	6	1.5						9.5	4.5	2	0.5	2	1.25
97	01_3_male.mp3	10	6	2	2	2	6	2						8	5	2	1.5	1.5	1.75
98	01_3_male.mp3	7	6	2	2	2	6	2						7	6	2	2	2	2
99	01_3_male.mp3	10	6	2	2	2	6	2						10	5.5	2	1.5	2	1.75
100	09_3_male.mp3	7	5	1	2	2	2	2						8	5	1.5	1.5	2	1.5
101	01_3_male.mp3	10	4	1	1	2	6	1.5						10	4.5	1.5	1	2	1.25
102	03_3_male.mp3	6	4	2	1	1	6	1						8	4	2	1	1	1.5
103	01_3_male.mp3	7	5	2	2	1	6	1.5						7.5	5.5	2	2	1.5	2
104	03_3_male.mp3	7	4	2	2	0	6	1						3.5	5	2	2	1	2
106	05_3_male.mp3	5	4	1	1	2	6	1.5						5.5	4	1	1.5	1.5	1.25
107	01_3_male.mp3	5	5	2	2	1	6	1.5						6.5	5.5	2	2	1.5	2
108	09_3_male.mp3	8	4	2	0	2	6	1						8	4.5	2	0.5	2	1.25
109	03_3_male.mp3	8	3	1	0	2	6	1						7.5	4	1.5	1	1.5	1.25
110	09_3_male.mp3	9	3	1	0	2	6	1						8	3.5	1.5	0.5	1.5	1
111	01_3_male.mp3	9	6	2	2	2	6	2						9	6	2	2	2	2
112	09_3_male.mp3	10	5	2	1	2	6	1.5						10	5.5	2	1.5	2	1.75
113	05_3_male.mp3	8	4	2	1	1	6	1						6	5	2	1.5	1.5	1.75
114	05_3_male.mp3	8	6	2	2	2	6	2						7.5	5.5	2	1.5	2	1.75
115	01_3_male.mp3	4	5	1	2	2	6	2						7	5	1	2	2	1.5
116	09_3_male.mp3	10	3	1	1	1	6	1						9.5	3.5	1.5	1	1	1.25
117	09_3_male.mp3	9	4	2	0	2	6	1						7.5	5	2	1	2	1.5
118	01_3_male.mp3	5	6	2	2	2	6	2						5	6	2	2	2	2
119	05_3_male.mp3	6	5	2	1	2	6	1.5						4	5	2	1.5	1.5	1.75
120	01_3_male.mp3	8	5	2	1	2	6	1.5						8.5	5	2	1.5	1.5	1.75
121	05_3_male.mp3	7	5	2	2	1	6	1.5						7.5	4.5	1.5	2	1	1.75
122	03_3_male.mp3	9	4	1	2	1	6	1.5						9	4	1.5	1.5	1	1.5
123	05_3_male.mp3	8	5	2	2	1	6	1.5						8.5	5.5	2	2	1.5	2
124	01_3_male.mp3	9	6	2	2	2	6	2						9	5.5	2	2	1.5	2
125	03_3_male.mp3	6	4	2	1	1	6	1						5.5	4	2	1	1	1.5
127	03_3_male.mp3	7	4	2	1	1	6	1						6.5	4.5	2	1	1.5	1.5
128	01_3_male.mp3	3	6	2	2	2	6	2						2	5.5	2	2	1.5	2
129	01_3_male.mp3	10	6	2	2	2	6	2						7	5	1.5	2	1.5	1.75
130	05_3_male.mp3	8	6	2	2	2	6	2						7	6	2	2	2	2
132	01_3_male.mp3	10	6	2	2	2	6	2						8.5	5.5	2	2	1.5	2

[truncated: 2 more sheets: 07, 08]
